# Supplementary material for: Parasites and diet as main drivers of the Malagasy gut microbiome richness and function
Source: Sci Rep. 2021 Sep 3;11:17630. doi: 10.1038/s41598-021-96967-4 (PMC8417078; doi:10.1038/s41598-021-96967-4)
Supplement: Supplementary file 4 — Supplementary Table S1. [file 41598_2021_96967_MOESM4_ESM.xlsx]

## Sheet: Feuil1
Supp. Table 1: Table summarizing the annotation of the 51 peaks identified as discriminatory between enterotypes.
VarID	ID	m.z	Retention time (min.)	Adduct	Formula	Metabolic Pathway	Enterotypes
N159	2-4-Quinolinediol	160.04	8.2	M-H	C9H7NO2	NA	Ent1
N159	Indole-3-carboxylic-acid	160.04	8.2	M-H	C9H7NO2	NA	Ent1
N8	2-Hydroxyhexadecanoic-acid	271.228	1.47	M-H	C16H32O3	NA	Ent1
P97	2-Hydroxypyridine	96.0444	2.53	M+H	C5H5NO	NA	Ent1
P97	3-Hydroxypyridine	96.0444	2.53	M+H	C5H5NO	NA	Ent1
N96	4-Carboxyphenylglycine	194.045	15.66	M-H	C9H9NO4	NA	Ent1
N111	9-12-dioxo-dodecanoic-acid	227.129	2.09	M-H	C12H20O4	NA	Ent1
P68	Alanine	90.055	13.68	M+H	C3H7NO2	Alanine Metabolism	Ent1
P68	Sarcosine	90.055	13.68	M+H	C3H7NO2	Methionine Metabolism	Ent1
P1	Arachidoyl-ethanolamide	356.352	1.35	M+H	C22H45NO2	NA	Ent1
P62	Asparagine	133.061	13.46	M+H	C4H8N2O3	Aspartate Metabolism	Ent1
P62	Gly-Gly	133.061	13.46	M+H	C4H8N2O3	Dipeptide	Ent1
P76	Asp-Phe	281.113	14.05	M+H	C13H16N2O5	NA	Ent1
N23	Caprylolyglycine	200.129	1.98	M-H	C10H19NO3	Unassigned	Ent1
P51	Carnitine	162.113	12.76	M+H	C7H15NO3	Carnitine Synthesis	Ent1
N166	Dodecanedioic-acid	229.144	9.4	M-H	C12H22O4	NA	Ent1
N135	Indole-3-propionic-acid	188.072	5.35	M-H	C11H11NO2	NA	Ent1
N20	Indoxyl-acetate	174.056	1.88	M-H	C10H9NO2	NA	Ent1
P41	KMBA	149.027	12.37	M+H	C5H8O3S	NA	Ent1
N21	Lithocholic-acid	375.291	1.92	M-H	C24H40O3	Bile Acid Biosynthesis	Ent1
P43	Methionine-sulfoxide	166.053	12.4	M+H	C5H11O3NS	Methionine Metabolism	Ent1
P12	Methylimidazoleacetic-acid	141.066	10.2	M+H	C6H8N2O2	Histidine Metabolism	Ent1
N11	Myristic-acid	227.202	1.57	M-H	C14H28O2	Fatty Acid Biosynthesis	Ent1
N127	N-acetyl-DL-norvaline	158.082	4.28	M-H	C7H13NO3	NA	Ent1
N127	N-acetyl-DL-Valine	158.082	4.28	M-H	C7H13NO3	NA	Ent1
N127	N-Isovaleroylglycine	158.082	4.28	M-H	C7H13NO3	NA	Ent1
N17	Nonanoic-acid	157.123	1.78	M-H	C9H18O2	NA	Ent1
P14	Pipecolinic-acid	130.086	10.57	M+H	C6H11NO2	Lysine Metabolism	Ent1
P118	Riboflavin	377.146	6.21	M+H	C17H20N4O6	Riboflavin Metabolism	Ent1
P54	Sarcosine	90.055	12.84	M+H	C3H7NO2	Methionine Metabolism	Ent1
N13	Tridecanoic-acid	213.186	1.61	M-H	C13H26O2	NA	Ent1
P24	Xanthine	153.041	11.03	M+H	C5H4N4O2	Purine Metabolism	Ent1
N51	3-5-Dihydroxybenzoic-acid	153.019	12.23	M-H	C7H6O4	NA	Ent2
N45	Azelaic-acid	187.098	11.92	M-H	C9H16O4	NA	Ent2
P15	Betaine	118.086	10.65	M+H	C5H11NO2	Betaine Metabolism	Ent2
P15	Valine	118.086	10.65	M+H	C5H11NO2	Valine, Leucine and Isoleucine Metabolism	Ent2
N18	Capric-acid	171.139	1.7	M-H	C10H20O2	Fatty Acid Biosynthesis	Ent2
P130	Cytosine	112.05	8.19	M+H	C4H5N3O	Pyrimidine Metabolism	Ent2
N87	D-Glucosamine-6-phosphate	258.038	15.19	M-H	C6H14NO8P	Glutamate Metabolism	Ent2
N30	DL-Dihydroorotic-acid	157.025	10.79	M-H	C5H6N2O4	Pyrimidine Metabolism	Ent2
P138	DL-Leucine	132.102	9.31	M+H	C6H13NO2	Valine, Leucine and Isoleucine Metabolism	Ent2
P138	Isoleucine	132.102	9.31	M+H	C6H13NO2	Valine, Leucine and Isoleucine Metabolism	Ent2
P138	Leucine	132.102	9.31	M+H	C6H13NO2	Valine, Leucine and Isoleucine Metabolism	Ent2
P138	L-Norleucine	132.102	9.31	M+H	C6H13NO2	Xenobiotics	Ent2
P131	Hypoxanthine	137.046	8.3	M+H	C5H4N4O	Purine Metabolism	Ent2
N151	Indoleacetic-acid	174.056	7.87	M-H	C10H9NO2	Tryptophan Metabolism	Ent2
P136	Leucine	132.102	8.77	M+H	C6H13NO2	Valine, Leucine and Isoleucine Metabolism	Ent2
P136	L-Norleucine	132.102	8.77	M+H	C6H13NO2	Xenobiotics	Ent2
P95	Lysine	147.113	16.28	M+H	C6H14N2O2	Lysine Metabolism	Ent2
P45	N6-Acetyl-L-lysine	189.123	12.59	M+H	C8H16N2O3	Lysine Metabolism	Ent2
N66	N-acetyl-DL-glutamic-acid	188.056	13.75	M-H	C7H11NO5	NA	Ent2
N70	N-Acetyl-ornithine	173.093	13.84	M-H	C7H14N2O3	NA	Ent2
P73	N-Acetyl-ornithine	175.108	13.82	M+H	C7H14N2O3	NA	Ent2
P80	N-Acetyl-ornithine	175.108	14.15	M+H	C7H14N2O3	NA	Ent2
N153	Phenylalanine	164.072	7.91	M-H	C9H11NO2	Phenylalanine and Tyrosine Metabolism	Ent2
P107	Quinaldic-acid	174.055	4.21	M+H	C10H7NO2	NA	Ent2
N33	Sebacic-acid	201.113	10.97	M-H	C10H18O4	Fatty Acid Biosynthesis	Ent2
N77	Shikimic-acid	173.046	14.27	M-H	C7H10O5	Xenobiotics	Ent2
P106	Uracil	113.035	4.1	M+H	C4H4N2O2	Beta-Alanine Metabolism	Ent2
P121	1-methyl-guanine	166.072	6.93	M+H	C6H7N5O	NA	Ent3
P121	7-methylguanine	166.072	6.93	M+H	C6H7N5O	Purine Metabolism	Ent3
P19	1-Methylhistidine	170.092	10.86	M+H	C7H11N3O2	Histidine Metabolism	Ent3
P7	2-Methylnicotinamide	137.071	1.87	M+H	C7H8N2O	NA	Ent3
P7	6-Methylnicotinamide	137.071	1.87	M+H	C7H8N2O	NA	Ent3
P7	N-Methylnicotinamide	137.071	1.87	M+H	C7H8N2O	NA	Ent3
N137	Cholic-acid	407.28	6.14	M-H	C24H40O5	Bile Acid Biosynthesis	Ent3
N6	cis-8-11-14-Eicosatrienoic-acid	305.249	1.42	M-H	C20H34O2	Alpha Linolenic Acid and Linoleic Acid Metabolism	Ent3
P55	Creatine	132.077	13.01	M+H	C4H9N3O2	Arginine and Proline Metabolism	Ent3
P119	Creatinine	114.066	6.4	M+H	C4H7N3O	Arginine and Proline Metabolism	Ent3
P72	Guanidineacetic-acid	118.061	13.78	M+H	C3H7N3O2	Arginine and Proline Metabolism	Ent3
P102	N-Acetylhistamine	154.097	3.4	M+H	C7H11N3O	NA	Ent3
P39	N-Acetylputrescine	131.118	11.93	M+H	C6H14N2O	NA	Ent3
P133	Pantothenic-acid	220.118	8.46	M+H	C9H17NO5	Beta-Alanine Metabolism	Ent3
