# Supplementary material for: Parasites and diet as main drivers of the Malagasy gut microbiome richness and function
Source: Sci Rep. 2021 Sep 3;11:17630. doi: 10.1038/s41598-021-96967-4 (PMC8417078; doi:10.1038/s41598-021-96967-4)
Supplement: Supplementary file 5 — Supplementary Table S2. [file 41598_2021_96967_MOESM5_ESM.xlsx]

## Sheet: Feuil1
Suppl. Table 2: Table summarizing the median abundances (counts) of functions deduced from Picrust analysis and significantly associated with at least one enterotype. p-values were computed using a post hoc Dunn's test corrected for multiple group comparisons with Holm's methods.
			Median (counts)			p-values (Dunn's post-hoc test adjusted with Holms correction)
General classification	Metabolism	Functions	Ent1	Ent2	Ent3	Ent1 vs Ent2	Ent1 vs Ent3	Ent2 vs Ent3
Cellular Processes	Cell Motility	Cytoskeleton proteins	25379	22873	11865	8.5e-05	9.1e-18	1e-09
Genetic Information Processing	Folding, Sorting and Degradation	Protein export	35806.5	34143.5	26266	7.6e-07	1.6e-18	1.9e-08
Genetic Information Processing	Replication and Repair	Base excision repair	26498	25510	21970	5.1e-05	3.4e-16	2.2e-08
Genetic Information Processing	Replication and Repair	Chromosome	96793	92314	79574	1.2e-05	1.1e-16	3.6e-08
Genetic Information Processing	Replication and Repair	DNA repair and recombination proteins	174006	167185	140130	9.5e-05	3.7e-16	1.3e-08
Genetic Information Processing	Replication and Repair	Homologous recombination	57957	54663.5	41706	1.4e-05	3.6e-17	1.4e-08
Genetic Information Processing	Replication and Repair	Mismatch repair	50335	48768.5	35467	0.0025	2.5e-16	2.5e-10
Genetic Information Processing	Replication and Repair	Nucleotide excision repair	24442.5	23115.5	15669	0.00018	7.1e-16	1.1e-08
Genetic Information Processing	Translation	Aminoacyl-tRNA biosynthesis	74491	70260.5	47039	5.4e-07	5.6e-19	1.2e-08
Genetic Information Processing	Translation	Ribosome	144957	137381	83163	5.6e-05	2.4e-17	3e-09
Genetic Information Processing	Translation	Ribosome Biogenesis	87574	83689	73821	2.3e-09	7e-19	4.3e-07
Genetic Information Processing	Translation	Translation factors	32246.5	31114.5	22037	0.0016	5.6e-16	8.5e-10
Human Diseases	Infectious Diseases	Epithelial cell signaling in Helicobacter pylori infection	5647	5272	4137	6.4e-08	8.4e-16	4.1e-06
Metabolism	Amino Acid Metabolism	Histidine metabolism	36009	34807	22838	0.013	1.5e-16	1.5e-11
Metabolism	Amino Acid Metabolism	Lysine biosynthesis	52032	49624	35295	4.2e-05	4e-18	1.1e-09
Metabolism	Amino Acid Metabolism	Phenylalanine, tyrosine and tryptophan biosynthesis	52760.5	47298.5	37774	1.4e-09	5.9e-20	1.3e-07
Metabolism	Amino Acid Metabolism	Valine, leucine and isoleucine biosynthesis	46553	43580.5	34568	1.5e-06	7.8e-18	3.2e-08
Metabolism	Biosynthesis of Other Secondary Metabolites	Butirosin and neomycin biosynthesis	5096	4455.5	2358	9.9e-05	1.5e-17	1.2e-09
Metabolism	Carbohydrate Metabolism	Pentose phosphate pathway	55834.5	52263.5	45029	5e-08	7.6e-17	1.1e-06
Metabolism	Carbohydrate Metabolism	Starch and sucrose metabolism	65700	61314.5	51424	1e-06	1.6e-15	1.1e-06
Metabolism	Energy Metabolism	Carbon fixation in photosynthetic organisms	39512	36644	31246	7.2e-08	5.9e-16	3.1e-06
Metabolism	Energy Metabolism	Methane metabolism	77703.5	74516.5	60085	0.00013	3.5e-17	1.7e-09
Metabolism	Glycan Biosynthesis and Metabolism	Peptidoglycan biosynthesis	52759.5	50508.5	37815	2.7e-05	2.3e-16	2.9e-08
Metabolism	Metabolism of Terpenoids and Polyketides	Biosynthesis of ansamycins	7414.5	6572	4714	5.2e-08	4.4e-14	4.4e-05
Organismal Systems	Endocrine System	Insulin signaling pathway	6177	4970	4017	3.3e-10	1.5e-14	0.00024
Unclassified	Cellular Processes and Signaling	Sporulation	53782.5	46386	12241	0.00077	7.8e-17	4.4e-10
Unclassified	Genetic Information Processing	Translation proteins	56522	54533	47816	2.3e-05	1.1e-15	9.9e-08
Genetic Information Processing	Transcription	Transcription machinery	57769.5	60577	36834	0.042	1.9e-11	8e-16
Environmental Information Processing	Membrane Transport	Secretion system	73441	75152	132935	0.045	5.3e-16	4.5e-12
Environmental Information Processing	Signal Transduction	Two-component system	84081.5	91559.5	137184	6.5e-05	6.9e-16	2.9e-08
Human Diseases	Cancers	Bladder cancer	37.5	82	713	0.013	3.2e-16	2.8e-11
Human Diseases	Infectious Diseases	Bacterial invasion of epithelial cells	52.5	196.5	1817	1.4e-06	2.3e-20	6.5e-10
Human Diseases	Infectious Diseases	Vibrio cholerae pathogenic cycle	4331	4921	6811	9e-06	1.2e-15	2.2e-07
Human Diseases	Neurodegenerative Diseases	Huntington's disease	818.5	1469	2757	5.9e-12	6.4e-19	8e-06
Metabolism	Amino Acid Metabolism	Lysine degradation	6980	8198.5	20522	0.00011	1.1e-17	8.8e-10
Metabolism	Amino Acid Metabolism	Tryptophan metabolism	7216.5	8226.5	18210	0.0011	9.6e-16	2.1e-09
Metabolism	Amino Acid Metabolism	Valine, leucine and isoleucine degradation	10756	12571	19829	5.4e-09	4.9e-19	2.1e-07
Metabolism	Energy Metabolism	Nitrogen metabolism	38494	41378.5	49820	2.7e-08	1.1e-19	2.7e-08
Metabolism	Lipid Metabolism	alpha-Linolenic acid metabolism	144.5	285.5	2349	0.011	1.9e-16	2.4e-11
Metabolism	Metabolism of Other Amino Acids	Glutathione metabolism	10036	11685.5	19658	2e-05	6.5e-17	1.6e-08
Metabolism	Metabolism of Terpenoids and Polyketides	Biosynthesis of siderophore group nonribosomal peptides	1424	1924.5	8750	0.019	4.3e-17	2.8e-12
Metabolism	Xenobiotics Biodegradation and Metabolism	Aminobenzoate degradation	6283.5	7376.5	10877	4.2e-06	9.5e-16	3.4e-07
Metabolism	Xenobiotics Biodegradation and Metabolism	Fluorobenzoate degradation	70	167.5	1569	0.0028	6.5e-17	7.5e-11
Metabolism	Xenobiotics Biodegradation and Metabolism	Toluene degradation	4452.5	5007.5	9777	0.0043	1.8e-16	9.4e-11
Unclassified	Cellular Processes and Signaling	Other ion-coupled transporters	69862.5	74012	104599	3.1e-05	2.8e-18	1.2e-09
Unclassified	Genetic Information Processing	Transcription related proteins	303	547.5	3251	0.00085	1.3e-18	1.7e-11
Unclassified	Metabolism	Amino acid metabolism	10529.5	13196.5	18791	2.4e-10	1e-20	1.3e-07
Unclassified	Metabolism	Metabolism of cofactors and vitamins	6398	7120.5	10219	0.00036	1.1e-15	7.6e-09
Unclassified	Metabolism	Nucleotide metabolism	2674.5	3272.5	9147	0.0004	3.8e-18	9.9e-11
