# Supplementary material for: Parasites and diet as main drivers of the Malagasy gut microbiome richness and function
Source: Sci Rep. 2021 Sep 3;11:17630. doi: 10.1038/s41598-021-96967-4 (PMC8417078; doi:10.1038/s41598-021-96967-4)
Supplement: Supplementary file 6 — Supplementary Table S3. [file 41598_2021_96967_MOESM6_ESM.xlsx]

## Sheet: Feuil1
Suppl. Table 3: Table summarizing the median abundances (counts) of functions deduced from Picrust analysis and significantly associated with parasites carriage. p-values were computed using a post hoc Dunn's test corrected for multiple group comparisons with Holm's methods.
			Median (counts)						p-values (Dunn's post-hoc test adjusted with Holms correction)
General classification	Metabolism	Functions	0	1	2	3	4	>4	0vs1	0vs2	0vs3	0vs4	0vs>4	1vs2	1vs3	1vs4	1vs>4	2vs3	2vs4	2vs>4	3vs4	3vs>4	4vs>4
Cellular Processes	Cell Growth and Death	Cell cycle - Caulobacter	27020	28006	28104	29121.5	29850	28852.5	0.19	0.18	0.052	0.00033	0.0042	0.79	0.27	0.0036	0.044	0.37	0.0081	0.084	0.11	0.37	0.37
Genetic Information Processing	Folding, Sorting and Degradation	Protein export	32422	33979	34394	35390.5	36524	35137.5	0.045	0.014	0.0065	4.2e-05	0.00032	0.43	0.16	0.0037	0.02	0.48	0.029	0.13	0.16	0.43	0.48
Genetic Information Processing	Replication and Repair	DNA replication	36992	38694	38794.5	39445.5	40770	40214.5	0.087	0.079	0.04	0.00012	0.0036	0.7	0.37	0.0036	0.064	0.5	0.015	0.11	0.087	0.41	0.37
Genetic Information Processing	Replication and Repair	Homologous recombination	52011	54504	55188.5	57439.5	60006	58292.5	0.078	0.028	0.0067	5.5e-06	0.00041	0.42	0.12	0.00039	0.016	0.38	0.0051	0.083	0.078	0.42	0.28
Genetic Information Processing	Replication and Repair	Mismatch repair	46418	48537	48553.5	49441.5	51880	50543	0.097	0.076	0.048	2.6e-05	0.0042	0.7	0.41	0.0011	0.072	0.57	0.0042	0.14	0.048	0.41	0.19
Genetic Information Processing	Replication and Repair	Nucleotide excision repair	21827	22912	23059.5	24189.5	25143	24017.5	0.15	0.11	0.017	7.9e-05	0.0072	0.63	0.15	0.0014	0.089	0.28	0.0072	0.17	0.15	0.74	0.18
Genetic Information Processing	Transcription	Basal transcription factors	1	2	3	7	3	11.5	0.3	0.011	0.0025	0.0042	0.00087	0.084	0.0098	0.021	0.0029	0.3	0.42	0.16	0.86	0.74	0.66
Genetic Information Processing	Translation	Aminoacyl-tRNA biosynthesis	65613	70559	71379.5	74983	75621	73544	0.059	0.018	0.00046	9.1e-06	0.00046	0.38	0.019	0.00046	0.019	0.13	0.011	0.13	0.3	0.98	0.3
Genetic Information Processing	Translation	Ribosome	129421	136101	138296	144676	148376	143954	0.13	0.11	0.012	3.6e-05	0.0035	0.65	0.11	0.00075	0.045	0.23	0.0036	0.11	0.11	0.65	0.22
Genetic Information Processing	Translation	Ribosome Biogenesis	80792	84043	84307.5	86880.5	87672	86682.5	0.03	0.03	0.0023	2.6e-05	0.00023	0.82	0.1	0.0034	0.025	0.18	0.01	0.045	0.23	0.58	0.54
Genetic Information Processing	Translation	Translation factors	29612	30740	31567.5	32532	33131	32474.5	0.14	0.064	0.0094	3.7e-05	0.00066	0.45	0.097	0.00066	0.0094	0.29	0.0068	0.064	0.12	0.44	0.38
Human Diseases	Cancers	Pathways in cancer	2456	2756	2774.5	2850.5	2945	2963	0.0048	0.0048	0.00028	4e-06	3e-06	0.84	0.12	0.0065	0.0048	0.21	0.017	0.014	0.33	0.33	0.99
Human Diseases	Neurodegenerative Diseases	Alzheimer's disease	2863	2871	2946	2995.5	3001	2971.5	0.86	0.11	0.024	0.0083	0.027	0.026	0.0083	0.003	0.0083	0.42	0.17	0.5	0.69	0.88	0.63
Metabolism	Amino Acid Metabolism	Amino acid related enzymes	82363	86338	86829.5	89190.5	88647	87494.5	0.17	0.085	0.0054	0.0003	0.014	0.51	0.055	0.0042	0.11	0.17	0.021	0.29	0.34	0.74	0.23
Metabolism	Lipid Metabolism	Lipid biosynthesis proteins	33554	34763	35344	36560	36260	35813.5	0.016	0.00059	0.00017	0.00011	0.00017	0.22	0.045	0.017	0.046	0.42	0.22	0.42	0.72	0.96	0.72
Metabolism	Metabolism of Terpenoids and Polyketides	Terpenoid backbone biosynthesis	31778	32984	33872	35422	35726	35145.5	0.35	0.08	0.02	0.00021	0.0027	0.29	0.08	0.00053	0.011	0.37	0.015	0.11	0.14	0.45	0.37
Metabolism	Xenobiotics Biodegradation and Metabolism	Aminobenzoate degradation	8407	7255	6861.5	6431.5	6181	6793	0.036	0.03	0.0064	6.6e-05	0.027	0.69	0.16	0.0082	0.5	0.29	0.027	0.67	0.29	0.58	0.097
Metabolism	Xenobiotics Biodegradation and Metabolism	Chlorocyclohexane and chlorobenzene degradation	1105	706	588	643.5	369	546	0.054	0.019	0.052	1.1e-05	0.01	0.51	0.57	0.0014	0.18	0.93	0.016	0.51	0.023	0.51	0.11
Organismal Systems	Digestive System	Mineral absorption	209	236	384.5	454	503	451.5	0.84	0.041	0.029	0.0035	0.027	0.029	0.027	0.003	0.026	0.66	0.15	0.58	0.46	0.89	0.52
Organismal Systems	Endocrine System	PPAR signaling pathway	5418	5944	6522	6693	6754	6842.5	0.1	0.0029	0.0025	0.0025	0.0025	0.087	0.043	0.043	0.028	0.61	0.61	0.54	0.95	0.95	0.95
Organismal Systems	Endocrine System	Progesterone-mediated oocyte maturation	2051	2479	2510	2577	2783	2657	0.078	0.028	0.02	1.7e-05	0.0019	0.44	0.24	0.0011	0.049	0.57	0.013	0.22	0.065	0.47	0.24
Organismal Systems	Environmental Adaptation	Plant-pathogen interaction	8406	8967	9631	9763	10093	9673.5	0.067	0.003	0.0036	3.5e-05	0.00067	0.14	0.13	0.0023	0.027	0.7	0.073	0.34	0.18	0.57	0.43
Organismal Systems	Immune System	Antigen processing and presentation	2051	2479	2510	2577	2783	2657	0.078	0.028	0.02	1.7e-05	0.0019	0.44	0.24	0.0011	0.049	0.57	0.013	0.22	0.065	0.47	0.24
Organismal Systems	Immune System	NOD-like receptor signaling pathway	2124	2497	2541	2604.5	2808	2699	0.085	0.035	0.035	2.2e-05	0.0024	0.44	0.33	0.0012	0.046	0.68	0.013	0.21	0.046	0.41	0.24
Unclassified	Genetic Information Processing	Restriction enzyme	8257	9662	10406.5	10504	11229	11021.5	0.089	0.015	0.017	0.00016	0.0063	0.28	0.27	0.0063	0.12	0.76	0.084	0.5	0.17	0.72	0.28
Unclassified	Genetic Information Processing	Translation proteins	51930	54361	54277.5	56125	57866	56129	0.039	0.031	0.0067	3e-05	0.004	0.72	0.21	0.004	0.16	0.35	0.014	0.25	0.17	0.83	0.21
Unclassified	Metabolism	Amino acid metabolism	14814	12996	12207	11613	10383	11829.5	0.079	0.0061	0.0012	1.4e-05	0.0061	0.19	0.037	0.001	0.12	0.32	0.032	0.61	0.25	0.61	0.12
Unclassified	Metabolism	Others	61793	55962	53907	52931.5	52235	53689	0.033	0.015	0.0012	1.3e-05	0.0091	0.51	0.06	0.0024	0.26	0.22	0.015	0.51	0.29	0.51	0.1
