# Supplementary material for: Parasites and diet as main drivers of the Malagasy gut microbiome richness and function
Source: Sci Rep. 2021 Sep 3;11:17630. doi: 10.1038/s41598-021-96967-4 (PMC8417078; doi:10.1038/s41598-021-96967-4)
Supplement: Supplementary file 7 — Supplementary Table S4. [file 41598_2021_96967_MOESM7_ESM.xlsx]

## Sheet: Feuil1
Suppl. Table 4: Table summarizing the median abundances (counts) of KO deduced from Picrust analysis and significantly associated with at least one enterotype. p-values were computed using a post hoc Dunn's test corrected for multiple group comparisons with Holm's methods.
		Median (counts)			p-values (Dunn's post-hoc test adjusted with Holms correction)
KO	Annotation	Ent1	Ent2	Ent3	Ent1 vs Ent2	Ent1 vs Ent3	Ent2 vs Ent3
K00018	glycerate dehydrogenase [EC:1.1.1.29]	2265.5	1944	511	0.00068	7.6e-16	2.9e-09
K00050	hydroxypyruvate reductase [EC:1.1.1.81]	623.5	258.5	73	1.7e-08	2.4e-12	0.00062
K00052	3-isopropylmalate dehydrogenase [EC:1.1.1.85]	2383	2279.5	1472	0.0062	3.5e-15	5.9e-10
K00057	glycerol-3-phosphate dehydrogenase (NAD(P)+) [EC:1.1.1.94]	2862.5	2698.5	1738	9e-05	3.2e-17	2.4e-09
K00091	dihydroflavonol-4-reductase [EC:1.1.1.219]	571.5	226	47	2e-08	3.7e-14	6.4e-05
K00215	dihydrodipicolinate reductase [EC:1.3.1.26]	3330	2858.5	1782	8.5e-08	5.7e-20	1.1e-08
K00278	L-aspartate oxidase [EC:1.4.3.16]	2385.5	1722	1276	2.9e-10	5.9e-13	0.0015
K00286	pyrroline-5-carboxylate reductase [EC:1.5.1.2]	2674.5	2588.5	1712	0.03	3.2e-15	4.5e-11
K00290	saccharopine dehydrogenase (NAD+, L-lysine forming) [EC:1.5.1.7]	2048	1720	518	0.00065	1.6e-15	5.1e-09
K00384	thioredoxin reductase (NADPH) [EC:1.8.1.9]	5143	4797.5	2488	9.6e-05	2.9e-16	1.1e-08
K00527	ribonucleoside-triphosphate reductase [EC:1.17.4.2]	4239	3912	2052	0.0075	3.7e-16	7.4e-11
K00533	ferredoxin hydrogenase large subunit [EC:1.12.7.2]	886	325.5	60	1.5e-10	6.9e-17	2.1e-05
K00600	glycine hydroxymethyltransferase [EC:2.1.2.1]	2700.5	2572	1724	0.00019	1.2e-16	2.9e-09
K00604	methionyl-tRNA formyltransferase [EC:2.1.2.9]	2771	2620	1721	0.00066	6.7e-16	2.7e-09
K00609	aspartate carbamoyltransferase catalytic subunit [EC:2.1.3.2]	2805.5	2642	1676	2e-05	1.8e-17	6.6e-09
K00615	transketolase [EC:2.2.1.1]	7369	6559.5	4598	1.1e-07	1.2e-14	1.4e-05
K00620	glutamate N-acetyltransferase / amino-acid N-acetyltransferase [EC:2.3.1.35 2.3.1.1]	4414.5	3882	1324	0.00029	3.1e-17	6.9e-10
K00645	[acyl-carrier-protein] S-malonyltransferase [EC:2.3.1.39]	2825.5	2646.5	1706	0.00039	1.5e-16	1.6e-09
K00651	homoserine O-succinyltransferase [EC:2.3.1.46]	2608.5	2430	1621	9.1e-05	7.5e-15	1.1e-07
K00676	ribosomal-protein-alanine N-acetyltransferase [EC:2.3.1.128]	1188	787	184	2.6e-06	7e-14	6.3e-06
K00688	starch phosphorylase [EC:2.4.1.1]	4365.5	3642.5	2753	2.5e-12	4.6e-18	3.1e-05
K00703	starch synthase [EC:2.4.1.21]	3055.5	2648	1523	6.2e-06	7.8e-17	4.8e-08
K00761	uracil phosphoribosyltransferase [EC:2.4.2.9]	2808.5	2663	1722	8.1e-05	6.1e-17	4.1e-09
K00762	orotate phosphoribosyltransferase [EC:2.4.2.10]	3652.5	3023	1839	2.2e-10	7.4e-20	4.3e-07
K00764	amidophosphoribosyltransferase [EC:2.4.2.14]	3559	3185	2035	9.5e-05	2.3e-16	9.2e-09
K00766	anthranilate phosphoribosyltransferase [EC:2.4.2.18]	1721	1295	519	3.4e-06	5.7e-15	1.3e-06
K00773	queuine tRNA-ribosyltransferase [EC:2.4.2.29]	2808	2622	1662	1e-06	3e-17	1e-07
K00783	hypothetical protein	2663.5	2550.5	1723	0.00035	2.8e-16	2.8e-09
K00800	3-phosphoshikimate 1-carboxyvinyltransferase [EC:2.5.1.19]	2823.5	2644	1657	8.1e-05	1.8e-16	9e-09
K00806	undecaprenyl pyrophosphate synthetase [EC:2.5.1.31]	2773	2645.5	1724	0.0034	1.8e-15	7.9e-10
K00820	glucosamine--fructose-6-phosphate aminotransferase (isomerizing) [EC:2.6.1.16]	3272	2810	1763	7.6e-09	1e-18	2.7e-07
K00826	branched-chain amino acid aminotransferase [EC:2.6.1.42]	2841	2689	1748	0.00019	1.7e-15	1.9e-08
K00845	glucokinase [EC:2.7.1.2]	4540.5	4128.5	2203	0.0032	4.8e-16	3e-10
K00849	galactokinase [EC:2.7.1.6]	2744.5	2576	1642	0.00053	7.6e-16	3.7e-09
K00850	6-phosphofructokinase [EC:2.7.1.11]	6277	5929	3518	0.035	2.6e-15	2.8e-11
K00854	xylulokinase [EC:2.7.1.17]	4209	3350.5	1882	3.1e-08	1.8e-17	6.4e-07
K00858	NAD+ kinase [EC:2.7.1.23]	2823	2661	1721	3.7e-05	2.6e-17	4.8e-09
K00859	dephospho-CoA kinase [EC:2.7.1.24]	2812	2649	1719	1e-05	2e-17	1.2e-08
K00919	4-diphosphocytidyl-2-C-methyl-D-erythritol kinase [EC:2.7.1.148]	2799.5	2607.5	1675	9.3e-05	1.4e-16	6.6e-09
K00927	phosphoglycerate kinase [EC:2.7.2.3]	2827.5	2653.5	1721	2e-05	2e-17	6.9e-09
K00930	acetylglutamate kinase [EC:2.7.2.8]	4986.5	4676	3101	0.0044	9.4e-16	3.3e-10
K00931	glutamate 5-kinase [EC:2.7.2.11]	2949.5	2589	1666	6.6e-06	3.6e-18	5.7e-09
K00939	adenylate kinase [EC:2.7.4.3]	2830.5	2684.5	1721	8.5e-05	5.8e-17	3.8e-09
K00945	cytidylate kinase [EC:2.7.4.14]	4694	4500.5	2230	0.17	1.4e-14	3.8e-12
K00948	ribose-phosphate pyrophosphokinase [EC:2.7.6.1]	4153	3573.5	2191	1.5e-09	3.6e-19	3.7e-07
K00949	thiamine pyrophosphokinase [EC:2.7.6.2]	2487	2366.5	827	0.0034	7.4e-16	3.9e-10
K00954	pantetheine-phosphate adenylyltransferase [EC:2.7.7.3]	2805.5	2605	1216	9.1e-06	3.5e-19	8.5e-10
K00962	polyribonucleotide nucleotidyltransferase [EC:2.7.7.8]	2743	2599	1684	0.00028	5.6e-16	6e-09
K00969	nicotinate-nucleotide adenylyltransferase [EC:2.7.7.18]	2625.5	2473.5	1628	0.00018	7.2e-15	5.8e-08
K00974	tRNA nucleotidyltransferase (CCA-adding enzyme) [EC:2.7.7.25 2.7.7.21 3.1.3.- 3.1.4.-]	6214	5459.5	3892	1.6e-07	1.8e-15	3.9e-06
K00975	glucose-1-phosphate adenylyltransferase [EC:2.7.7.27]	5198.5	4789	2149	0.00041	3.2e-15	1.4e-08
K01000	phospho-N-acetylmuramoyl-pentapeptide-transferase [EC:2.7.8.13]	2865	2688.5	1703	2.3e-05	1.2e-17	4.2e-09
K01006	pyruvate,orthophosphate dikinase [EC:2.7.9.1]	2568	2366.5	743	0.00035	5.1e-17	8e-10
K01012	biotin synthetase [EC:2.8.1.6]	2824	2578.5	1473	0.00049	7.8e-16	4.2e-09
K01056	peptidyl-tRNA hydrolase, PTH1 family [EC:3.1.1.29]	2828	2664.5	1721	3.2e-05	2.4e-17	5.1e-09
K01090	protein phosphatase [EC:3.1.3.16]	2671	2467.5	920	0.0023	7.2e-16	6.3e-10
K01091	phosphoglycolate phosphatase [EC:3.1.3.18]	6391.5	5561.5	2685	2e-06	2e-19	2.2e-09
K01151	deoxyribonuclease IV [EC:3.1.21.2]	2598.5	2385	1419	0.0022	6.4e-16	6.1e-10
K01163	hypothetical protein	1145	809.5	202	0.00026	3.3e-15	2.3e-08
K01182	oligo-1,6-glucosidase [EC:3.2.1.10]	2423.5	1638.5	519	3.3e-09	6.9e-16	1.7e-05
K01191	alpha-mannosidase [EC:3.2.1.24]	1573	1106	577	3.7e-07	9.6e-15	6.2e-06
K01209	alpha-N-arabinofuranosidase [EC:3.2.1.55]	3444.5	1972	695	9.9e-11	1.3e-18	3.2e-06
K01308	g-D-glutamyl-meso-diaminopimelate peptidase [EC:3.4.19.11]	643.5	301.5	36	1.3e-07	9.2e-15	1.1e-05
K01356	repressor LexA [EC:3.4.21.88]	2901	2578	1582	8.9e-07	2.4e-16	4.2e-07
K01409	O-sialoglycoprotein endopeptidase [EC:3.4.24.57]	3670.5	3456.5	2003	0.02	6.6e-16	2.3e-11
K01449	N-acetylmuramoyl-L-alanine amidase [EC:3.5.1.28]	2017	1513	371	0.00034	2.4e-15	1.4e-08
K01465	dihydroorotase [EC:3.5.2.3]	2894	2774	1954	0.00021	4.1e-16	6.4e-09
K01491	methylenetetrahydrofolate dehydrogenase (NADP+) / methenyltetrahydrofolate cyclohydrolase [EC:1.5.1.5 3.5.4.9]	5855.5	5573	3572	4.3e-05	9.8e-18	2.1e-09
K01493	dCMP deaminase [EC:3.5.4.12]	2710	2490.5	1013	2.6e-05	2.6e-18	1.3e-09
K01516	nucleoside-triphosphatase [EC:3.6.1.15]	2738.5	2608.5	1718	0.0015	4.9e-15	4.6e-09
K01520	dUTP pyrophosphatase [EC:3.6.1.23]	2941	2809.5	1800	0.0003	1.1e-16	1.7e-09
K01571	oxaloacetate decarboxylase, alpha subunit [EC:4.1.1.3]	1975	1639	562	0.00046	2.6e-16	2e-09
K01586	diaminopimelate decarboxylase [EC:4.1.1.20]	3098	2852.5	1828	6e-05	5.2e-16	2.5e-08
K01588	5-(carboxyamino)imidazole ribonucleotide mutase [EC:5.4.99.18]	2817.5	2637.5	1711	2.7e-05	2e-17	5.4e-09
K01609	indole-3-glycerol phosphate synthase [EC:4.1.1.48]	1699.5	1207.5	459	4.9e-07	2.7e-16	4.9e-07
K01647	citrate synthase [EC:2.3.3.1]	3630	3090.5	2048	2.9e-08	4e-18	2.7e-07
K01649	2-isopropylmalate synthase [EC:2.3.3.13]	3168	2706.5	1862	6.8e-06	4e-17	2.9e-08
K01658	anthranilate synthase component II [EC:4.1.3.27]	1838	1368.5	529	1.1e-07	1.5e-15	4.3e-06
K01666	4-hydroxy 2-oxovalerate aldolase [EC:4.1.3.39]	913	388.5	101	1.7e-10	2.9e-13	0.0013
K01677	fumarate hydratase subunit alpha [EC:4.2.1.2]	2012.5	1642	416	0.001	5.1e-17	2.3e-10
K01678	fumarate hydratase subunit beta [EC:4.2.1.2]	1847	1480.5	402	0.00046	3.1e-17	4.1e-10
K01689	enolase [EC:4.2.1.11]	2999	2902	1805	0.028	1.8e-15	3.1e-11
K01693	imidazoleglycerol-phosphate dehydratase [EC:4.2.1.19]	2216	2013	712	0.005	1.9e-15	4.8e-10
K01703	3-isopropylmalate/(R)-2-methylmalate dehydratase large subunit [EC:4.2.1.33 4.2.1.35]	5502	5104.5	3165	0.00038	5.6e-17	7.8e-10
K01704	3-isopropylmalate/(R)-2-methylmalate dehydratase small subunit [EC:4.2.1.33 4.2.1.35]	5376.5	4981	3150	0.00026	6.4e-17	1.3e-09
K01714	dihydrodipicolinate synthase [EC:4.2.1.52]	5705	5210.5	4126	2.3e-06	2.4e-14	3.6e-06
K01733	threonine synthase [EC:4.2.3.1]	2711.5	2557	1668	0.0073	1.4e-15	2.3e-10
K01735	3-dehydroquinate synthase [EC:4.2.3.4]	2730	2561.5	1567	0.00071	1.8e-16	9.3e-10
K01736	chorismate synthase [EC:4.2.3.5]	2831	2656	1659	5.4e-05	3.7e-17	4.3e-09
K01740	O-acetylhomoserine (thiol)-lyase [EC:2.5.1.49]	5136	4636.5	1614	0.00033	2.1e-17	4.3e-10
K01755	argininosuccinate lyase [EC:4.3.2.1]	2605.5	2505	1613	0.003	1.4e-15	7.6e-10
K01756	adenylosuccinate lyase [EC:4.3.2.2]	2851.5	2693.5	1732	0.00032	1.2e-16	1.6e-09
K01776	glutamate racemase [EC:5.1.1.3]	2678	2563	1700	0.00083	2.5e-15	5.6e-09
K01783	ribulose-phosphate 3-epimerase [EC:5.1.3.1]	3462.5	3056.5	2055	6.1e-08	8.7e-19	6.1e-08
K01785	aldose 1-epimerase [EC:5.1.3.3]	3434	3031	1707	0.0096	2.3e-15	2.2e-10
K01786	L-ribulose-5-phosphate 4-epimerase [EC:5.1.3.4]	1786	1195.5	1251	2.2e-17	6.1e-10	0.57
K01808	ribose 5-phosphate isomerase B [EC:5.3.1.6]	3739.5	2935	1593	1.3e-07	4.3e-17	4.5e-07
K01810	glucose-6-phosphate isomerase [EC:5.3.1.9]	2836	2674	1722	4.1e-05	2.3e-17	4e-09
K01811	putative family 31 glucosidase	2501.5	1755.5	1341	1.3e-11	1.3e-13	0.0021
K01817	phosphoribosylanthranilate isomerase [EC:5.3.1.24]	1936	1440.5	654	8.9e-08	9.6e-14	5.1e-05
K01841	phosphoenolpyruvate phosphomutase [EC:5.4.2.9]	590	245	29	1.3e-07	3.5e-15	6.1e-06
K01866	tyrosyl-tRNA synthetase [EC:6.1.1.1]	2835.5	2692.5	1721	0.00052	3.3e-16	2.1e-09
K01867	tryptophanyl-tRNA synthetase [EC:6.1.1.2]	2849	2710.5	1933	3e-06	1.6e-18	6.4e-09
K01868	threonyl-tRNA synthetase [EC:6.1.1.3]	2849	2699.5	1723	2.6e-05	3.6e-17	8.3e-09
K01869	leucyl-tRNA synthetase [EC:6.1.1.4]	2827.5	2656.5	1721	2.1e-05	2.1e-17	6.8e-09
K01870	isoleucyl-tRNA synthetase [EC:6.1.1.5]	2827.5	2664.5	1721	3.4e-05	2.5e-17	5e-09
K01872	alanyl-tRNA synthetase [EC:6.1.1.7]	2749.5	2606	1715	0.00026	4.9e-16	5.9e-09
K01873	valyl-tRNA synthetase [EC:6.1.1.9]	2846.5	2692.5	1722	2.5e-05	1.5e-17	4.5e-09
K01875	seryl-tRNA synthetase [EC:6.1.1.11]	2831	2695	1734	0.00017	9.9e-17	2.9e-09
K01876	aspartyl-tRNA synthetase [EC:6.1.1.12]	3378.5	2885.5	1859	2.2e-08	3.9e-20	2.2e-08
K01880	glycyl-tRNA synthetase [EC:6.1.1.14]	2466	2139	709	0.00025	3.2e-16	4.4e-09
K01881	prolyl-tRNA synthetase [EC:6.1.1.15]	2939	2797.5	1784	0.00043	5.7e-16	3.8e-09
K01883	cysteinyl-tRNA synthetase [EC:6.1.1.16]	2828	2656.5	1721	2.6e-05	2e-17	5.7e-09
K01887	arginyl-tRNA synthetase [EC:6.1.1.19]	2776	2618.5	1699	1.9e-05	7.7e-17	1.9e-08
K01889	phenylalanyl-tRNA synthetase alpha chain [EC:6.1.1.20]	2828	2657	1721	2.9e-05	2.2e-17	5.3e-09
K01890	phenylalanyl-tRNA synthetase beta chain [EC:6.1.1.20]	2823	2653.5	1721	2.9e-05	2.2e-17	5.3e-09
K01892	histidyl-tRNA synthetase [EC:6.1.1.21]	2774.5	2649.5	1731	0.0036	2.8e-15	1e-09
K01893	asparaginyl-tRNA synthetase [EC:6.1.1.22]	2638.5	2458.5	1511	9.6e-05	4.5e-16	1.5e-08
K01912	phenylacetate-CoA ligase [EC:6.2.1.30]	2670.5	1997	824	6.7e-06	7.5e-15	9.2e-07
K01915	glutamine synthetase [EC:6.3.1.2]	5704.5	5370.5	2729	0.00034	1.3e-16	1.7e-09
K01923	phosphoribosylaminoimidazole-succinocarboxamide synthase [EC:6.3.2.6]	2762	2585.5	1706	6e-05	3.2e-16	1.8e-08
K01924	UDP-N-acetylmuramate--alanine ligase [EC:6.3.2.8]	2823	2651	1721	1.8e-05	2.1e-17	7.9e-09
K01925	UDP-N-acetylmuramoylalanine--D-glutamate ligase [EC:6.3.2.9]	2863.5	2684.5	1728	0.00015	3.4e-17	1.4e-09
K01933	phosphoribosylformylglycinamidine cyclo-ligase [EC:6.3.3.1]	2772.5	2617.5	1705	5.7e-05	8.6e-17	7.4e-09
K01937	CTP synthase [EC:6.3.4.2]	2837.5	2687	1824	1.3e-05	3.5e-18	3.1e-09
K01938	formate--tetrahydrofolate ligase [EC:6.3.4.3]	2668	2521	878	0.0023	3.1e-16	3.2e-10
K01939	adenylosuccinate synthase [EC:6.3.4.4]	2864	2727	1797	0.003	6.8e-16	4.4e-10
K01945	phosphoribosylamine--glycine ligase [EC:6.3.4.13]	2766	2612.5	1710	0.00054	5.2e-16	2.8e-09
K01950	NAD+ synthase (glutamine-hydrolysing) [EC:6.3.5.1]	2609	2372.5	861	0.0007	1.9e-15	5.5e-09
K01951	GMP synthase (glutamine-hydrolysing) [EC:6.3.5.2]	2956.5	2840	2058	0.0032	1.5e-15	7.2e-10
K02025	multiple sugar transport system permease protein	23670.5	16538	6595	4e-10	1.2e-19	4.1e-07
K02026	multiple sugar transport system permease protein	23809.5	16328.5	6484	6.8e-10	1.4e-19	3.3e-07
K02027	multiple sugar transport system substrate-binding protein	12646.5	9689	4910	1.4e-08	2.3e-17	1.2e-06
K02039	phosphate transport system protein	2510	2411	1549	0.009	8.4e-16	1.1e-10
K02078	acyl carrier protein	5980.5	5434	2771	8.9e-05	7.6e-19	1.6e-10
K02103	GntR family transcriptional regulator, arabinose operon transcriptional repressor	1084	665	188	4e-09	5e-16	1.3e-05
K02117	V-type H+-transporting ATPase subunit A [EC:3.6.3.14]	2057.5	1989.5	650	0.43	3e-14	4.8e-13
K02118	V-type H+-transporting ATPase subunit B [EC:3.6.3.14]	2201	2088	661	0.38	1.6e-14	4e-13
K02120	V-type H+-transporting ATPase subunit D [EC:3.6.3.14]	2117	2036	636	0.35	1.5e-14	5.1e-13
K02121	V-type H+-transporting ATPase subunit E [EC:3.6.3.14]	2005	1916.5	498	0.54	2.9e-14	2e-13
K02123	V-type H+-transporting ATPase subunit I [EC:3.6.3.14]	2036	1965	648	0.57	4.6e-14	2.5e-13
K02124	V-type H+-transporting ATPase subunit K [EC:3.6.3.14]	2189	2088.5	640	0.37	1.6e-14	4.5e-13
K02304	precorrin-2 dehydrogenase / sirohydrochlorin ferrochelatase [EC:1.3.1.76 4.99.1.4]	2254.5	1967	587	0.0073	2.5e-15	3.5e-10
K02313	chromosomal replication initiator protein	2822	2673	1731	9.3e-05	5.1e-17	3.2e-09
K02316	DNA primase [EC:2.7.7.-]	2800	2653	1720	0.00015	9.6e-17	3.1e-09
K02335	DNA polymerase I [EC:2.7.7.7]	2828.5	2675.5	1724	0.00051	3.5e-16	2.2e-09
K02337	DNA polymerase III subunit alpha [EC:2.7.7.7]	2850	2703.5	1791	8e-05	4.4e-16	1.7e-08
K02338	DNA polymerase III subunit beta [EC:2.7.7.7]	2832	2670	1730	5.4e-05	7.5e-17	7.1e-09
K02340	DNA polymerase III subunit delta [EC:2.7.7.7]	2424.5	2100.5	1589	1.9e-11	4.6e-14	0.0012
K02341	DNA polymerase III subunit delta' [EC:2.7.7.7]	2767	2617	1721	0.00042	1.6e-15	8.5e-09
K02346	DNA polymerase IV [EC:2.7.7.7]	3244	2741	1679	4e-06	4.6e-17	4.8e-08
K02355	elongation factor EF-G [EC:3.6.5.3]	5026.5	4731.5	2556	0.0069	5.7e-16	1.2e-10
K02357	elongation factor EF-Ts	2800	2611.5	1220	8e-06	3.1e-19	8.7e-10
K02433	aspartyl-tRNA(Asn)/glutamyl-tRNA (Gln) amidotransferase subunit A [EC:6.3.5.6 6.3.5.7]	4047.5	3492.5	1523	5.7e-06	7.8e-15	1.1e-06
K02469	DNA gyrase subunit A [EC:5.99.1.3]	4463	4157	2192	0.00045	4.1e-17	5.1e-10
K02470	DNA gyrase subunit B [EC:5.99.1.3]	4743	4411.5	2270	1.1e-05	6.4e-18	5.3e-09
K02493	methyltransferase [EC:2.1.1.-]	2787	2625	1719	2e-05	2.8e-17	8.8e-09
K02502	ATP phosphoribosyltransferase regulatory subunit	1746.5	1160.5	393	3.5e-10	3.2e-19	7.6e-07
K02503	Hit-like protein involved in cell-cycle regulation	2721	2616	1012	0.0043	4e-16	1.7e-10
K02518	translation initiation factor IF-1	2768	2580.5	1277	5.9e-05	1.4e-18	3.8e-10
K02519	translation initiation factor IF-2	2733.5	2575.5	1717	0.00039	2.2e-16	2.1e-09
K02520	translation initiation factor IF-3	2711.5	2534	1182	0.00049	1.1e-17	1.7e-10
K02529	LacI family transcriptional regulator	13045	11584.5	8231	3.3e-07	1.1e-16	4.4e-07
K02563	UDP-N-acetylglucosamine--N-acetylmuramyl-(pentapeptide) pyrophosphoryl-undecaprenol N-acetylglucosamine transferase [EC:2.4.1.227]	2830	2670	1731	5.3e-05	3.2e-17	3.9e-09
K02600	N utilization substance protein A	2827.5	2653.5	1721	2e-05	2e-17	6.9e-09
K02687	ribosomal protein L11 methyltransferase [EC:2.1.1.-]	2489.5	2340	1500	0.0025	3.6e-15	2e-09
K02823	dihydroorotate dehydrogenase electron transfer subunit	2655.5	2442	869	0.00084	1.7e-16	7.4e-10
K02834	ribosome-binding factor A	2824.5	2656	1720	3.1e-05	2.5e-17	5.5e-09
K02835	peptide chain release factor RF-1	2827.5	2664.5	1721	3.3e-05	2.5e-17	5.1e-09
K02836	peptide chain release factor RF-2	2772.5	2627.5	1721	0.00093	8.6e-16	2.2e-09
K02838	ribosome recycling factor	2827.5	2664.5	1721	3.1e-05	5.1e-17	9e-09
K02860	16S rRNA processing protein RimM	2831	2662.5	1729	3.7e-05	1.9e-16	1.9e-08
K02863	large subunit ribosomal protein L1	2790	2611	1220	1.3e-05	4.3e-19	6.9e-10
K02867	large subunit ribosomal protein L11	2800	2612	1220	8.4e-06	3e-19	8.3e-10
K02871	large subunit ribosomal protein L13	2786.5	2642.5	1719	3.5e-05	3.7e-17	6.6e-09
K02874	large subunit ribosomal protein L14	2827.5	2656.5	1721	1.8e-05	2e-17	7.7e-09
K02876	large subunit ribosomal protein L15	2799.5	2647	1721	8.7e-05	7.9e-17	4.7e-09
K02878	large subunit ribosomal protein L16	2827.5	2657.5	1721	2.3e-05	2.1e-17	6.5e-09
K02879	large subunit ribosomal protein L17	2825	2655.5	1717	4.4e-05	3.1e-17	4.6e-09
K02881	large subunit ribosomal protein L18	2772.5	2632	1721	0.00084	7.3e-16	2.2e-09
K02884	large subunit ribosomal protein L19	2827.5	2664	1721	3.3e-05	2.5e-17	5.1e-09
K02886	large subunit ribosomal protein L2	2827.5	2664	1721	3.3e-05	2.5e-17	5.1e-09
K02887	large subunit ribosomal protein L20	2758	2633	1710	0.0031	1.7e-15	8.6e-10
K02888	large subunit ribosomal protein L21	2805.5	2607.5	1217	2.8e-05	1e-18	6.1e-10
K02890	large subunit ribosomal protein L22	2827.5	2664.5	1721	3.4e-05	2.5e-17	5e-09
K02892	large subunit ribosomal protein L23	2800	2612	1220	8.5e-06	3.1e-19	8.3e-10
K02895	large subunit ribosomal protein L24	2748	2620.5	1721	0.0023	2.3e-15	1.6e-09
K02899	large subunit ribosomal protein L27	2782	2596	1209	4.5e-05	1.1e-18	4.1e-10
K02902	large subunit ribosomal protein L28	2638.5	2415.5	1169	7e-05	6.8e-18	9.9e-10
K02904	large subunit ribosomal protein L29	2745.5	2570.5	1205	4.9e-05	1.7e-18	5.2e-10
K02906	large subunit ribosomal protein L3	2848	2680	1729	4e-05	1.7e-16	1.7e-08
K02907	large subunit ribosomal protein L30	2760.5	2562	1212	4.3e-05	9.2e-19	3.8e-10
K02909	large subunit ribosomal protein L31	2847.5	2710	1825	1.3e-06	1.3e-17	4.8e-08
K02911	large subunit ribosomal protein L32	2667.5	2489	1170	0.00014	8.5e-17	3.1e-09
K02914	large subunit ribosomal protein L34	2683.5	2526	1208	0.00057	8.4e-18	1.2e-10
K02916	large subunit ribosomal protein L35	2752	2588	1218	0.00093	1.5e-17	1e-10
K02926	large subunit ribosomal protein L4	2820	2653.5	1720	4.7e-05	3.4e-17	4.6e-09
K02933	large subunit ribosomal protein L6	2820	2653.5	1720	4.1e-05	3.2e-17	5.1e-09
K02935	large subunit ribosomal protein L7/L12	2800	2612	1220	8.4e-06	3e-19	8.3e-10
K02939	large subunit ribosomal protein L9	2827.5	2664.5	1721	3.9e-05	2.6e-17	4.5e-09
K02945	small subunit ribosomal protein S1	2388	2002.5	1491	1.9e-09	4.4e-13	0.00064
K02946	small subunit ribosomal protein S10	2609	2455	1711	0.00032	2.2e-15	1.4e-08
K02948	small subunit ribosomal protein S11	2827.5	2656.5	1721	2.7e-05	2.1e-17	5.7e-09
K02950	small subunit ribosomal protein S12	2790	2640	1720	0.00014	1.1e-16	3.7e-09
K02952	small subunit ribosomal protein S13	2729	2589	1660	4e-05	2e-16	1.9e-08
K02956	small subunit ribosomal protein S15	2766	2622.5	1677	0.00097	1.8e-15	3.6e-09
K02959	small subunit ribosomal protein S16	2733	2604	1716	3.6e-05	6.1e-17	9.1e-09
K02963	small subunit ribosomal protein S18	2765	2586.5	1220	0.00019	4.6e-18	2.6e-10
K02965	small subunit ribosomal protein S19	2766	2622.5	1687	0.00085	1.3e-15	3.3e-09
K02967	small subunit ribosomal protein S2	2820	2653.5	1720	4.7e-05	3.4e-17	4.7e-09
K02968	small subunit ribosomal protein S20	2551	2477	1106	0.052	4.7e-15	2.2e-11
K02970	small subunit ribosomal protein S21	2539.5	2330	1133	2.1e-05	4.6e-19	4.7e-10
K02982	small subunit ribosomal protein S3	2814.5	2657	1720	7.9e-05	7e-17	4.7e-09
K02986	small subunit ribosomal protein S4	2832	2668	1721	0.00018	6.5e-17	1.9e-09
K02988	small subunit ribosomal protein S5	2732	2578.5	1677	0.00041	2.7e-15	1.3e-08
K02990	small subunit ribosomal protein S6	2777	2610.5	1712	5.2e-05	1.1e-16	9.8e-09
K02994	small subunit ribosomal protein S8	2772.5	2632	1721	0.00083	7.3e-16	2.2e-09
K03043	DNA-directed RNA polymerase subunit beta [EC:2.7.7.6]	2732.5	2590	1706	0.0026	4.1e-15	2.1e-09
K03046	DNA-directed RNA polymerase subunit beta' [EC:2.7.7.6]	2792	2647.5	1721	0.00011	7.6e-17	3.7e-09
K03070	preprotein translocase subunit SecA	2841.5	2686	1731	4.7e-05	1.2e-16	1.1e-08
K03073	preprotein translocase subunit SecE	2780	2618.5	1702	6.5e-05	7.8e-17	6.1e-09
K03076	preprotein translocase subunit SecY	2819	2661.5	1735	0.00014	1.4e-15	2.4e-08
K03091	RNA polymerase sporulation-specific sigma factor	7827	7186.5	1689	0.064	5.1e-15	1.5e-11
K03101	signal peptidase II [EC:3.4.23.36]	2906.5	2746.5	1782	0.00085	1.4e-16	6.2e-10
K03106	signal recognition particle subunit SRP54	2827.5	2664	1721	3.3e-05	2.4e-17	5e-09
K03110	fused signal recognition particle receptor	2827.5	2656.5	1721	3e-05	2.4e-17	5.4e-09
K03152	4-methyl-5(b-hydroxyethyl)-thiazole monophosphate biosynthesis	2616.5	2406.5	1396	8.7e-05	1.7e-15	4.2e-08
K03177	tRNA pseudouridine55 synthase [EC:5.4.99.25]	2849	2680	1730	1.3e-05	8.5e-17	2.8e-08
K03205	type IV secretion system protein VirD4	6856	5428.5	1326	0.00018	3.2e-17	1.2e-09
K03218	RNA methyltransferase, TrmH family [EC:2.1.1.-]	2559.5	2472	1668	0.016	2.1e-15	8.8e-11
K03308	neurotransmitter:Na+ symporter, NSS family	5198.5	4443	1403	6.8e-05	5.7e-18	9e-10
K03324	phosphate:Na+ symporter	3481	2937.5	1716	2.5e-05	1.9e-16	2.7e-08
K03437	RNA methyltransferase, TrmH family	2605.5	2386.5	993	9.9e-05	1.2e-17	1e-09
K03438	S-adenosyl-methyltransferase [EC:2.1.1.-]	3315.5	3034.5	1852	3e-06	1.8e-17	3.3e-08
K03439	tRNA (guanine-N7-)-methyltransferase [EC:2.1.1.33]	2751.5	2560.5	1691	0.00017	4.8e-16	9e-09
K03465	thymidylate synthase (FAD) [EC:2.1.1.148]	1115.5	610	137	5.8e-09	3e-17	2.3e-06
K03495	glucose inhibited division protein A	2547.5	2371	1564	0.0006	1.3e-15	4.9e-09
K03496	chromosome partitioning protein	8086	7285.5	2819	3.6e-05	4.2e-18	1.4e-09
K03497	chromosome partitioning protein, ParB family	7929	7269	4153	0.0066	4.3e-15	6.2e-10
K03498	trk system potassium uptake protein TrkH	4875	4408	2310	0.00064	2.1e-17	2e-10
K03499	trk system potassium uptake protein TrkA	6074.5	5169	2530	1.5e-07	1.4e-20	2.8e-09
K03501	glucose inhibited division protein B [EC:2.1.-.-]	2722	2600.5	1697	0.0026	3.1e-15	1.7e-09
K03523	putative biotin biosynthesis protein BioY	2718.5	2407.5	850	1.3e-05	1.9e-17	9.7e-09
K03529	chromosome segregation protein	2386.5	2122	734	0.00063	1.3e-16	8.1e-10
K03536	ribonuclease P protein component [EC:3.1.26.5]	2762.5	2588.5	1704	0.0002	1.5e-16	3.3e-09
K03544	ATP-dependent Clp protease ATP-binding subunit ClpX	3367.5	3068.5	1860	0.00034	6.2e-16	5.2e-09
K03550	holliday junction DNA helicase RuvA [EC:3.6.4.12]	2747	2609.5	1722	0.00034	5.3e-16	4.6e-09
K03553	recombination protein RecA	2889	2708	1727	0.00053	1.7e-16	1.2e-09
K03565	regulatory protein	2725	2559.5	1665	0.00025	2.4e-16	3.6e-09
K03569	rod shape-determining protein MreB and related proteins	4595.5	4207	1947	0.00013	2.7e-17	1.5e-09
K03570	rod shape-determining protein MreC	2720	2549	1581	8.7e-05	5.5e-17	3.6e-09
K03571	rod shape-determining protein MreD	1725.5	1280	1197	1.1e-12	2.2e-09	0.21
K03572	DNA mismatch repair protein MutL	2577	2396.5	1564	0.00014	1.3e-16	4.1e-09
K03584	DNA repair protein RecO (recombination protein O)	2713.5	2552	1670	0.00035	1.3e-15	8.7e-09
K03595	GTP-binding protein Era	2827.5	2657.5	1721	2.6e-05	2.5e-17	6.5e-09
K03601	exodeoxyribonuclease VII large subunit [EC:3.1.11.6]	2814	2651	1720	5e-05	3.6e-17	4.5e-09
K03602	exodeoxyribonuclease VII small subunit [EC:3.1.11.6]	2793.5	2602.5	1219	9.2e-06	3.5e-19	8.4e-10
K03615	electron transport complex protein RnfC	2515.5	2254	1358	0.00062	3.6e-15	1e-08
K03621	glycerol-3-phosphate acyltransferase PlsX [EC:2.3.1.15]	2448.5	2303	1449	0.0014	3e-15	3.5e-09
K03625	N utilization substance protein B	2726	2554	1203	3.5e-06	1.8e-19	1.3e-09
K03629	DNA replication and repair protein RecF	2820.5	2633.5	1718	1.3e-05	4.3e-17	1.7e-08
K03630	DNA repair protein RadC	2795	2545.5	1754	0.00033	1.1e-16	1.5e-09
K03631	DNA repair protein RecN (Recombination protein N)	2778	2615	1716	8.3e-05	5.3e-17	3.7e-09
K03650	tRNA modification GTPase [EC:3.6.-.-]	2568.5	2376.5	1564	0.00065	1.3e-15	4.5e-09
K03655	ATP-dependent DNA helicase RecG [EC:3.6.1.-]	5384	4457	2404	3.3e-08	9.4e-17	1.6e-06
K03660	N-glycosylase/DNA lyase [EC:3.2.2.- 4.2.99.18]	2647.5	2117	555	1.6e-06	4.5e-18	2.1e-08
K03664	SsrA-binding protein	2827.5	2651	1721	1.6e-05	1.8e-17	8.1e-09
K03665	GTP-binding protein HflX	2727	2606	1716	0.0018	2.3e-15	2.1e-09
K03671	thioredoxin 1	5941	4980.5	2231	1.1e-07	1.8e-20	4.2e-09
K03685	ribonuclease III [EC:3.1.26.3]	2816	2656.5	1685	6.6e-05	8.1e-17	6.1e-09
K03686	molecular chaperone DnaJ	5449	4967	2359	5.1e-05	2.2e-17	3.1e-09
K03687	molecular chaperone GrpE	2673	2485.5	1180	5.4e-05	3.8e-18	8.5e-10
K03695	ATP-dependent Clp protease ATP-binding subunit ClpB	2748	2577.5	1593	0.00037	5.4e-15	2.3e-08
K03696	ATP-dependent Clp protease ATP-binding subunit ClpC	2582	2478.5	914	0.03	5.7e-15	7.4e-11
K03701	excinuclease ABC subunit A	3920	3513.5	2124	2.9e-05	8.6e-16	6.8e-08
K03702	excinuclease ABC subunit B	2827.5	2664.5	1721	3.3e-05	2.5e-17	5.1e-09
K03703	excinuclease ABC subunit C	2713	2558.5	1711	0.00018	7.9e-16	1.2e-08
K03705	heat-inducible transcriptional repressor	2223.5	2043.5	728	0.0033	3.3e-16	2.1e-10
K03763	DNA polymerase III subunit alpha, Gram-positive type [EC:2.7.7.7]	2288	2124	600	0.0055	1.7e-16	6.4e-11
K03768	peptidyl-prolyl cis-trans isomerase B (cyclophilin B) [EC:5.2.1.8]	3519.5	2919.5	1335	9.5e-09	6.5e-21	9.5e-09
K03856	3-deoxy-7-phosphoheptulonate synthase [EC:2.5.1.54]	2424.5	1983.5	552	0.00032	5.1e-17	8.7e-10
K03925	MraZ protein	2544	2329	1156	0.00067	8.6e-17	5.6e-10
K03976	putative transcription regulator	2519	2354.5	678	0.00087	1e-17	8.2e-11
K03977	GTP-binding protein	2801.5	2648	1700	6.7e-05	1.4e-16	8.8e-09
K03978	GTP-binding protein	2693	2539.5	1600	0.00038	2.8e-16	2.6e-09
K03979	GTP-binding protein	2669	2558.5	1727	0.00043	7.8e-16	4.8e-09
K04066	primosomal protein N' (replication factor Y) (superfamily II helicase) [EC:3.6.1.-]	2727	2561	1682	0.00013	4.4e-16	1.1e-08
K04068	anaerobic ribonucleoside-triphosphate reductase activating protein [EC:1.97.1.4]	3340	2907	1807	2.1e-06	4.2e-18	1.6e-08
K04070	putative pyruvate formate lyase activating enzyme [EC:1.97.1.4]	1943.5	1593	409	0.0016	8.7e-16	1.2e-09
K04078	chaperonin GroES	2790.5	2608.5	1191	4e-05	1.4e-18	5.6e-10
K04096	DNA processing protein	2700	2586	1724	0.00029	1.4e-15	1.1e-08
K04485	DNA repair protein RadA/Sms	2552	2414.5	1673	0.00013	3.9e-16	1e-08
K04517	prephenate dehydrogenase [EC:1.3.1.12]	2487.5	2219.5	792	1.6e-05	5.8e-18	3.5e-09
K04720	threonine-phosphate decarboxylase [EC:4.1.1.81]	2347.5	1934.5	651	0.0016	4.8e-16	7.6e-10
K04758	ferrous iron transport protein A	6270.5	5318.5	1541	0.00014	6.5e-18	4.6e-10
K04759	ferrous iron transport protein B	4773	4296.5	2099	0.00047	2.6e-17	3.4e-10
K05346	deoxyribonucleoside regulator	495	155.5	24	9.9e-09	2.3e-13	0.00023
K05364	peptidoglycan glycosyltransferase [EC:2.4.1.129]	1556	991	375	1e-10	2e-17	1.4e-05
K05884	(R)-2-hydroxyacid dehydrogenase [EC:1.1.1.272]	483	139.5	22	9.2e-09	4.8e-13	0.00035
K05896	segregation and condensation protein A	2316.5	2070	725	0.001	1.9e-16	6.5e-10
K05989	alpha-L-rhamnosidase [EC:3.2.1.40]	1671.5	1148	249	1.4e-05	4.6e-16	8.3e-08
K06001	tryptophan synthase beta chain [EC:4.2.1.20]	951.5	609	110	5.6e-05	1.5e-14	2.7e-07
K06012	spore protease [EC:3.4.24.78]	1791	1570	372	0.03	3.1e-15	4.3e-11
K06023	HPr kinase/phosphorylase [EC:2.7.11.- 2.7.4.-]	4121.5	3815.5	1333	0.0051	2.3e-16	8.7e-11
K06024	segregation and condensation protein B	2246	2098.5	707	0.018	5.3e-15	1.6e-10
K06153	undecaprenyl-diphosphatase [EC:3.6.1.27]	3100	2909	1875	5.8e-05	2.8e-15	8.5e-08
K06173	tRNA pseudouridine synthase A [EC:5.4.99.12]	3249.5	3173	1919	0.032	2.6e-15	3.4e-11
K06187	recombination protein RecR	2855.5	2698.5	1740	3.1e-05	1.3e-16	1.7e-08
K06196	cytochrome c-type biogenesis protein	939.5	542.5	134	1.8e-07	1.4e-15	3e-06
K06209	chorismate mutase [EC:5.4.99.5]	1823	1475.5	406	0.0021	5.3e-16	5.8e-10
K06213	magnesium transporter	2162.5	1994	949	0.0045	4.3e-16	1.8e-10
K06215	pyridoxine biosynthesis protein [EC:4.-.-.-]	1582	1017.5	328	5.5e-09	1.2e-14	6.3e-05
K06333	spore coat protein JB	1331	894	279	4.8e-08	1.9e-16	2e-06
K06378	stage II sporulation protein AA (anti-sigma F factor antagonist)	1800.5	1469	367	0.001	1.3e-16	4.8e-10
K06379	stage II sporulation protein AB (anti-sigma F factor) [EC:2.7.11.1]	1957.5	1626	414	0.0012	1.3e-16	3.7e-10
K06381	stage II sporulation protein D	1882.5	1617	442	0.032	4.3e-15	5.1e-11
K06382	stage II sporulation protein E [EC:3.1.3.16]	1729.5	1388	362	0.0019	1.5e-16	2.4e-10
K06385	stage II sporulation protein P	1765	1434.5	369	0.001	1.1e-16	4.2e-10
K06387	stage II sporulation protein R	1631.5	1370	306	0.014	1.9e-15	1.1e-10
K06390	stage III sporulation protein AA	1943.5	1620	381	0.001	9.1e-17	3.5e-10
K06392	stage III sporulation protein AC	1927.5	1602.5	410	0.00081	1.1e-16	5.3e-10
K06393	stage III sporulation protein AD	1783	1427.5	327	0.0006	7.7e-17	5.9e-10
K06394	stage III sporulation protein AE	1236.5	748	242	5.9e-08	2.5e-16	2.1e-06
K06396	stage III sporulation protein AG	1644.5	1379	354	0.03	3.8e-15	5.1e-11
K06398	stage IV sporulation protein A	1955	1625.5	383	0.0012	1e-16	3.2e-10
K06399	stage IV sporulation protein B [EC:3.4.21.116]	1909.5	1583	413	0.0011	2.4e-16	6.6e-10
K06402	stage IV sporulation protein FB [EC:3.4.24.-]	615	253.5	29	4.7e-07	2.4e-14	9.4e-06
K06405	stage V sporulation protein AC	1892.5	1626	411	0.0068	6.3e-16	1.3e-10
K06406	stage V sporulation protein AD	1957.5	1670	416	0.0031	2.8e-16	2.1e-10
K06407	stage V sporulation protein AE	1957.5	1670	416	0.0032	2.9e-16	2e-10
K06408	stage V sporulation protein AF	680	327	98	1.3e-07	2.3e-14	1.8e-05
K06409	stage V sporulation protein B	2627	2235	649	0.00063	1.1e-16	7.3e-10
K06412	stage V sporulation protein G	1961	1561	400	0.00012	2.6e-17	1.5e-09
K06438	similar to stage IV sporulation protein	1642	1328	314	0.00075	1.5e-16	7.6e-10
K06881	None	2783	2526	899	8.2e-05	5.9e-18	7.7e-10
K06902	MFS transporter, UMF1 family	1156.5	667	218	2.9e-09	2.1e-15	3.4e-05
K06923	None	1950	1635	444	0.00072	1.2e-16	6.8e-10
K06925	UPF0079 ATP-binding protein	2803	2647	1718	6.2e-05	2.3e-17	2.7e-09
K06926	None	2259.5	1626	627	1.4e-07	3.9e-16	1.7e-06
K06941	ribosomal RNA large subunit methyltransferase N [EC:2.1.1.-]	2868	2703	1719	0.0021	2.1e-15	1.6e-09
K06942	None	2848.5	2680	1729	3.9e-05	1.7e-16	1.7e-08
K06949	ribosome biogenesis GTPase [EC:3.6.1.-]	2802	2657.5	1674	0.00072	1.7e-15	5e-09
K06959	uncharacterized protein	2490	2350	1466	0.00084	1.6e-17	1.2e-10
K06960	None	2315.5	2145	687	0.0021	8.3e-16	8.1e-10
K06967	None	2075.5	1910	548	0.0031	1.5e-16	1.3e-10
K06973	None	1949	1487.5	509	1.4e-07	3.2e-18	9.8e-08
K07003	None	1990.5	1694	472	0.00055	5.1e-17	4.8e-10
K07007	None	4139.5	3673	1913	0.00097	1.1e-15	2.5e-09
K07015	None	2204	2052	606	0.0051	1.2e-15	3.3e-10
K07027	None	2500	1817	1285	1.5e-09	4.7e-13	0.00073
K07042	probable rRNA maturation factor	2413.5	2242.5	1486	0.00043	6.3e-15	2.2e-08
K07056	None	2984.5	2824	1889	0.04	3.7e-15	3e-11
K07076	None	902.5	344.5	103	1.3e-09	9.9e-16	3.2e-05
K07079	None	2599.5	2095.5	483	0.00018	3.7e-17	1.3e-09
K07095	None	4783.5	4316	2265	0.00019	3.1e-15	3e-08
K07137	None	4494.5	4028.5	1119	5.6e-05	6.7e-18	1.2e-09
K07138	None	1866.5	1651	450	0.047	6.8e-15	3.7e-11
K07185	tryptophan-rich sensory protein	1023	641	236	9.8e-08	1.2e-15	3.9e-06
K07260	D-alanyl-D-alanine carboxypeptidase [EC:3.4.16.4]	2411.5	2016	705	0.0013	5.9e-16	1.1e-09
K07271	lipopolysaccharide cholinephosphotransferase [EC:2.7.8.-]	1726.5	1176	436	1.9e-07	1.1e-13	3.8e-05
K07318	adenine-specific DNA-methyltransferase [EC:2.1.1.72]	538.5	170	30	1.2e-07	3.1e-13	8.6e-05
K07456	DNA mismatch repair protein MutS2	2513	2270.5	845	8.8e-05	8.6e-18	9.3e-10
K07462	single-stranded-DNA-specific exonuclease [EC:3.1.-.-]	2761	2585	1615	1.8e-05	1.8e-17	6.9e-09
K07478	putative ATPase	2898.5	2726	1777	2.1e-05	2.5e-17	7.6e-09
K07574	putative RNA-binding protein containing KH domain	2304	2155	825	0.0052	9.1e-16	2.6e-10
K07576	metallo-beta-lactamase family protein	1648	1278	362	0.00033	2.2e-16	2.5e-09
K07584	hypothetical protein	2039.5	1876.5	571	0.025	6.6e-16	1.7e-11
K07636	two-component system, OmpR family, phosphate regulon sensor histidine kinase PhoR [EC:2.7.13.3]	2821	2539	1587	6.2e-06	5.2e-16	1.7e-07
K07699	two-component system, response regulator, stage 0 sporulation protein A	2021	1700	442	0.0015	2.7e-16	4.9e-10
K07718	two-component system, sensor histidine kinase YesM [EC:2.7.13.3]	5769	4051	1235	3.2e-08	3e-18	2.1e-07
K07720	two-component system, response regulator YesN	5331.5	4688.5	1344	0.00044	1.7e-16	1.5e-09
K07742	hypothetical protein	2140.5	1870	560	0.0019	1.1e-16	1.9e-10
K08384	stage V sporulation protein D (sporulation-specific penicillin-binding protein)	2320	2024	591	0.0038	5.5e-16	2.7e-10
K08591	glycerol-3-phosphate acyltransferase PlsY [EC:2.3.1.15]	3236.5	2665.5	1569	3.1e-10	1.7e-18	2.1e-06
K08600	sortase B	3908	2680	915	5e-08	5.6e-17	9.5e-07
K08681	glutamine amidotransferase [EC:2.6.-.-]	1501	942	312	1.5e-08	1e-14	3.7e-05
K08974	putative membrane protein	1256.5	919.5	326	4.2e-06	1.1e-16	8.1e-08
K08998	hypothetical protein	2519	2336.5	1153	0.0021	3.6e-16	4.1e-10
K09123	hypothetical protein	483	143	23	1.1e-08	6.2e-13	0.00037
K09128	hypothetical protein	484.5	146.5	23	1.4e-08	4.6e-13	0.00029
K09157	hypothetical protein	2240	2025.5	680	0.0068	4e-15	5.8e-10
K09163	hypothetical protein	940	519	155	1.7e-09	3.9e-16	1.8e-05
K09458	3-oxoacyl-[acyl-carrier-protein] synthase II [EC:2.3.1.179]	3383.5	2840	2056	6.8e-09	7.4e-20	5.9e-08
K09459	phosphonopyruvate decarboxylase [EC:4.1.1.82]	528	191.5	23	7.7e-08	1.1e-13	6.1e-05
K09690	lipopolysaccharide transport system permease protein	1345	949.5	406	9.4e-09	3.8e-14	9.2e-05
K09691	lipopolysaccharide transport system ATP-binding protein	1851.5	1261	552	6.2e-09	1.6e-15	2e-05
K09710	ribosome-associated protein	2789	2580.5	1216	8.3e-06	6.4e-19	1.4e-09
K09748	ribosome maturation factor RimP	2644.5	2490	1615	0.0043	4.4e-15	1.2e-09
K09761	ribosomal RNA small subunit methyltransferase E [EC:2.1.1.-]	2492	2379	1586	0.00037	1.3e-15	8.2e-09
K09772	cell division inhibitor SepF	2290	2166	694	0.0051	2.4e-15	5.6e-10
K09787	hypothetical protein	2038	1830	547	0.003	2.9e-16	2.2e-10
K09811	cell division transport system permease protein	2742.5	2582.5	1678	0.00062	3.1e-15	9e-09
K09825	Fur family transcriptional regulator, peroxide stress response regulator	2432	2250.5	706	0.0011	4.7e-16	1.2e-09
K09861	hypothetical protein	2161.5	1737.5	1363	1.2e-10	1.2e-10	0.021
K09903	uridylate kinase [EC:2.7.4.22]	2827.5	2664.5	1721	3.3e-05	2.5e-17	5.1e-09
K09955	hypothetical protein	2092	1330.5	477	9.4e-07	1.5e-15	9.4e-07
K10117	multiple sugar transport system substrate-binding protein	1988	1015.5	343	3.8e-13	3e-19	1.7e-05
K10118	multiple sugar transport system permease protein	2562.5	1342	529	2.8e-12	3.8e-18	2.7e-05
K10119	multiple sugar transport system permease protein	2330	1244	518	5.9e-13	3e-19	1.4e-05
K10189	lactose/L-arabinose transport system permease protein	1217	753.5	337	2.8e-10	2.5e-15	0.0001
K10190	lactose/L-arabinose transport system permease protein	1590.5	996	439	1.1e-09	5.5e-17	7.5e-06
K10206	LL-diaminopimelate aminotransferase [EC:2.6.1.83]	2274.5	2041	552	0.017	7.5e-16	3.6e-11
K10773	endonuclease III [EC:4.2.99.18]	2865.5	2716.5	1745	0.00082	5e-16	1.7e-09
K10947	PadR family transcriptional regulator, regulatory protein PadR	4094.5	3765.5	1058	0.031	3.9e-16	7.1e-12
K11145	ribonuclease III family protein	2080	1906	548	0.003	1.5e-16	1.3e-10
K11175	phosphoribosylglycinamide formyltransferase 1 [EC:2.1.2.2]	2489	2378.5	1479	0.011	4e-16	4.2e-11
K11753	riboflavin kinase / FMN adenylyltransferase [EC:2.7.1.26 2.7.7.2]	5329.5	5135	3399	0.0022	5.3e-15	3.2e-09
K11754	dihydrofolate synthase / folylpolyglutamate synthase [EC:6.3.2.12 6.3.2.17]	6233.5	5894.5	3618	0.00014	1.1e-15	2e-08
K11928	sodium/proline symporter	1745	1259.5	1200	8.7e-16	5.6e-11	0.22
K12573	ribonuclease R [EC:3.1.-.-]	2638.5	2490	1564	0.0021	3.7e-15	2.6e-09
K13012	O-antigen biosynthesis protein WbqP	914.5	472	154	2.3e-08	4.9e-16	5.2e-06
K13052	cell division protein DivIC	1370.5	875.5	275	7.6e-11	5.5e-16	8.4e-05
K13280	signal peptidase, endoplasmic reticulum-type [EC:3.4.-.-]	957	458	90	1.5e-08	4.8e-16	6.5e-06
K13292	phosphatidylglycerol:prolipoprotein diacylglycerol transferase [EC:2.-.-.-]	3092	2612.5	1587	9.2e-07	1.8e-16	3.4e-07
K13747	carboxynorspermidine decarboxylase [EC:4.1.1.-]	2057	1775.5	517	0.00034	8.1e-16	6.4e-09
K14084	trimethylamine corrinoid protein	483.5	140	22	7.8e-09	5.6e-13	0.00041
K14540	ribosome biogenesis GTPase A	2083.5	1917.5	634	0.0042	1.7e-16	9e-11
K14761	ribosome-associated protein	2010	1677.5	731	3.6e-05	2e-17	4.1e-09
K00385	anaerobic sulfite reductase subunit C [EC:1.8.1.-]	153	409	46	5.2e-10	0.0071	1.6e-11
K00603	glutamate formiminotransferase [EC:2.1.2.5]	278	545.5	98	1.2e-14	0.0041	2e-15
K00638	chloramphenicol O-acetyltransferase [EC:2.3.1.28]	1161.5	1474	576	1.3e-05	2.1e-06	2.3e-14
K00655	1-acyl-sn-glycerol-3-phosphate acyltransferase [EC:2.3.1.51]	3688.5	3773	2017	0.53	4.1e-13	2e-14
K01463	None	157.5	452.5	71	5.1e-13	0.093	6.1e-11
K01470	creatinine amidohydrolase [EC:3.5.2.10]	685	1045.5	404	2.8e-10	0.0014	2.5e-13
K01507	inorganic pyrophosphatase [EC:3.6.1.1]	3619	3769.5	2242	0.083	1.7e-11	3.5e-15
K01537	Ca2+-transporting ATPase [EC:3.6.3.8]	2684.5	2834.5	1025	0.0079	3.8e-10	1.1e-15
K01738	cysteine synthase A [EC:2.5.1.47]	3521	3582	2302	0.042	3.8e-11	1.8e-15
K02007	cobalt/nickel transport system permease protein	681.5	944	329	2.4e-07	0.00012	5e-13
K02190	sirohydrochlorin cobaltochelatase [EC:4.99.1.3]	822.5	1251	449	2.4e-08	3.2e-05	5.1e-15
K02371	enoyl-[acyl carrier protein] reductase II [EC:1.3.1.-]	1343	1583.5	661	8.9e-05	9e-08	2e-15
K02385	flagellar protein FlbD	397	681	175	2.4e-08	1.9e-05	1.9e-15
K02499	tetrapyrrole methylase family protein / MazG family protein	317	618	119	2.4e-10	0.003	1.2e-12
K03088	RNA polymerase sigma-70 factor, ECF subfamily	18744	21765.5	8774	0.00023	3e-08	1.5e-15
K03111	single-strand DNA-binding protein	5483	5706.5	3349	0.014	1.2e-10	7.1e-16
K03169	DNA topoisomerase III [EC:5.99.1.2]	4442	4861	2502	0.00064	1.5e-08	2.3e-15
K03325	arsenite transporter, ACR3 family	320	678	185	1.4e-17	0.054	1.8e-14
K03382	hydroxyatrazine ethylaminohydrolase [EC:3.5.99.3]	212.5	478.5	84	4.9e-11	0.007	2.8e-12
K03430	2-aminoethylphosphonate-pyruvate transaminase [EC:2.6.1.37]	359	638	201	1.5e-12	0.078	6.7e-11
K03545	trigger factor	3390.5	3401.5	1900	0.93	9.2e-14	9.2e-14
K03652	DNA-3-methyladenine glycosylase [EC:3.2.2.21]	230	503.5	181	4.3e-13	0.15	2.5e-10
K03741	arsenate reductase [EC:1.20.4.1]	864.5	1157	434	4.3e-08	5.7e-05	2.6e-14
K03892	ArsR family transcriptional regulator	3677	4102.5	1233	0.061	4.9e-11	5.8e-15
K04486	histidinol-phosphatase (PHP family) [EC:3.1.3.15]	2815.5	2948	865	0.43	8e-13	1.7e-14
K05946	N-acetylglucosaminyldiphosphoundecaprenol [EC:2.4.1.187]	1037	1269	366	0.00075	3.1e-08	8.1e-15
K06864	None	688	960.5	271	1.8e-05	8.3e-07	8e-15
K06897	None	458.5	771.5	187	3.2e-12	0.0034	6.5e-14
K07181	putative signal transduction protein containing EAL and modified HD-GYP domains	343	589.5	114	3.1e-09	0.0043	1.9e-11
K07240	chromate transporter	3066.5	3985.5	1216	4.9e-07	2.2e-07	1.4e-17
K07590	large subunit ribosomal protein L7A	290.5	531	99	8.1e-10	0.0005	6e-14
K07717	two-component system, sensor histidine kinase YcbA [EC:2.7.13.3]	206	409.5	62	6.8e-08	0.00023	5.5e-13
K07737	putative transcriptional regulator	2836	3673	1413	2.3e-06	2.3e-06	4.5e-15
K08070	2-alkenal reductase [EC:1.3.1.74]	295.5	582	113	1.1e-09	0.00088	2.7e-13
K09121	hypothetical protein	678.5	959	265	1.6e-05	1e-06	8.9e-15
K09989	hypothetical protein	216.5	470	82	2e-10	0.003	1.1e-12
K11712	two-component system, LuxR family, response regulator DctR	199	438.5	79	3.3e-10	0.018	1.1e-10
K13653	AraC family transcriptional regulator	931.5	1263.5	370	1.6e-06	1.9e-05	1.2e-13
K13685	UDP-N-acetylglucosamine:undecaprenyl-P N-acetylglucosaminyl 1-P transferase [EC:2.7.8.-]	496	817	234	7e-09	0.00064	6.1e-13
K14534	4-hydroxybutyryl-CoA dehydratase / vinylacetyl-CoA-Delta-isomerase [EC:4.2.1.120 5.3.3.3]	592.5	1033.5	151	1.9e-07	7.1e-05	1.5e-13
K00009	mannitol-1-phosphate 5-dehydrogenase [EC:1.1.1.17]	132	198	798	0.0022	2.1e-15	1.5e-09
K00042	2-hydroxy-3-oxopropionate reductase [EC:1.1.1.60]	292.5	405.5	1410	0.032	4.7e-16	7.9e-12
K00060	threonine 3-dehydrogenase [EC:1.1.1.103]	81	115.5	780	0.1	3.4e-15	4.2e-12
K00073	ureidoglycolate dehydrogenase [EC:1.1.1.154]	59.5	146.5	1208	2.6e-06	1.1e-19	1.1e-09
K00090	gluconate 2-dehydrogenase [EC:1.1.1.215]	36	84	698	0.0073	1.3e-16	3.2e-11
K00094	galactitol-1-phosphate 5-dehydrogenase [EC:1.1.1.251]	121	167	702	0.016	5.1e-16	2.7e-11
K00097	4-hydroxythreonine-4-phosphate dehydrogenase [EC:1.1.1.262]	797	1233	1977	2.1e-07	2.7e-14	1.6e-05
K00098	L-idonate 5-dehydrogenase [EC:1.1.1.264]	26.5	72.5	607	1.8e-05	3.5e-20	8.8e-11
K00101	L-lactate dehydrogenase (cytochrome) [EC:1.1.2.3]	36	84	698	0.004	1.5e-15	5.4e-10
K00104	glycolate oxidase [EC:1.1.3.15]	81.5	145	630	2.6e-07	4.6e-17	3e-07
K00112	glycerol-3-phosphate dehydrogenase subunit B [EC:1.1.5.3]	64.5	104.5	700	0.033	9.6e-16	1.4e-11
K00113	glycerol-3-phosphate dehydrogenase subunit C [EC:1.1.5.3]	61.5	102.5	700	0.025	7e-16	1.7e-11
K00116	malate dehydrogenase (quinone) [EC:1.1.5.4]	51	87	780	0.031	1.8e-15	2.6e-11
K00117	quinoprotein glucose dehydrogenase [EC:1.1.5.2]	43.5	86	699	0.011	3.6e-16	4.1e-11
K00121	S-(hydroxymethyl)glutathione dehydrogenase / alcohol dehydrogenase [EC:1.1.1.284 1.1.1.1]	147	275	1587	0.00025	1.9e-17	5.7e-10
K00123	formate dehydrogenase, alpha subunit [EC:1.2.1.2]	607	834	3901	0.024	3.6e-16	1.1e-11
K00137	aminobutyraldehyde dehydrogenase [EC:1.2.1.19]	34	78	657	0.014	1.1e-16	1.1e-11
K00138	aldehyde dehydrogenase [EC:1.2.1.-]	29	66.5	611	0.0047	7.3e-17	4e-11
K00163	pyruvate dehydrogenase E1 component [EC:1.2.4.1]	52.5	106.5	803	0.00095	1.9e-16	6.7e-10
K00164	2-oxoglutarate dehydrogenase E1 component [EC:1.2.4.2]	64.5	168	1255	0.0002	5.4e-19	5e-11
K00216	2,3-dihydro-2,3-dihydroxybenzoate dehydrogenase [EC:1.3.1.28]	34	78	657	0.011	9e-17	1.3e-11
K00228	coproporphyrinogen III oxidase [EC:1.3.3.3]	44.5	88	778	0.013	4.2e-16	3.4e-11
K00230	protoporphyrinogen oxidase [EC:1.3.3.4]	85	125.5	710	0.011	4.9e-16	5.2e-11
K00242	succinate dehydrogenase hydrophobic membrane anchor protein [EC:1.3.99.1]	39.5	87	778	0.0089	3.4e-16	5.3e-11
K00245	fumarate reductase iron-sulfur protein [EC:1.3.99.1]	52.5	102.5	701	0.0044	1.4e-16	7.3e-11
K00246	fumarate reductase subunit C	52.5	101.5	701	0.0046	1.5e-16	7e-11
K00247	fumarate reductase subunit D [EC:1.3.99.1]	51.5	95.5	701	0.0039	1.2e-16	7.9e-11
K00275	pyridoxamine 5'-phosphate oxidase [EC:1.4.3.5]	85	199.5	826	6.3e-05	5e-16	2.4e-08
K00285	D-amino-acid dehydrogenase [EC:1.4.99.1]	44.5	90.5	781	0.0055	2.4e-15	5.1e-10
K00299	FMN reductase [EC:1.5.1.29]	49.5	98.5	854	0.0045	2.4e-16	1.1e-10
K00313	electron transfer flavoprotein-quinone oxidoreductase [EC:1.5.5.-]	163.5	282	1811	0.00014	4.9e-18	3.9e-10
K00322	NAD(P) transhydrogenase [EC:1.6.1.1]	37	79.5	700	0.02	4.7e-16	1.9e-11
K00325	NAD(P) transhydrogenase subunit beta [EC:1.6.1.2]	101	167	840	0.0088	1.1e-15	1.4e-10
K00344	NADPH2:quinone reductase [EC:1.6.5.5]	62	114	837	0.0012	2e-15	3.1e-09
K00363	nitrite reductase (NAD(P)H) small subunit [EC:1.7.1.4]	35	84.5	701	0.0064	1.2e-16	3.9e-11
K00370	nitrate reductase 1, alpha subunit [EC:1.7.99.4]	44.5	87.5	697	0.0035	6.5e-17	5.5e-11
K00371	nitrate reductase 1, beta subunit [EC:1.7.99.4]	44.5	87.5	697	0.0041	8.8e-17	5.5e-11
K00373	nitrate reductase 1, delta subunit [EC:1.7.99.4]	45	87.5	697	0.0041	8.8e-17	5.6e-11
K00374	nitrate reductase 1, gamma subunit [EC:1.7.99.4]	45	89.5	697	0.0047	9.9e-17	5e-11
K00380	sulfite reductase (NADPH) flavoprotein alpha-component [EC:1.8.1.2]	41.5	86	802	0.011	8.4e-16	8.2e-11
K00381	sulfite reductase (NADPH) hemoprotein beta-component [EC:1.8.1.2]	42	85	802	0.016	3.3e-16	2e-11
K00389	putative membrane protein	55	120	709	0.00034	3.4e-16	3.3e-09
K00427	L-lactate permease	34.5	82.5	695	0.0078	1.1e-16	2.6e-11
K00485	dimethylaniline monooxygenase (N-oxide forming) [EC:1.14.13.8]	9	35	586	1.7e-07	4.9e-21	1.3e-09
K00526	ribonucleoside-diphosphate reductase beta chain [EC:1.17.4.1]	720	962.5	1862	0.014	2.9e-15	1.4e-10
K00540	None	4278.5	5195	13129	1.8e-05	3.5e-18	2.3e-09
K00557	tRNA (uracil-5-)-methyltransferase [EC:2.1.1.35]	56	102.5	777	0.0047	1.5e-16	7e-11
K00568	3-demethylubiquinone-9 3-methyltransferase [EC:2.1.1.- 2.1.1.64]	81	184	1555	0.0016	6.9e-17	1.7e-10
K00573	protein-L-isoaspartate(D-aspartate) O-methyltransferase [EC:2.1.1.77]	52	98	779	0.016	2.4e-15	1e-10
K00619	amino-acid N-acetyltransferase [EC:2.3.1.1]	11.5	38.5	586	7.3e-07	1.5e-20	8.6e-10
K00626	acetyl-CoA C-acetyltransferase [EC:2.3.1.9]	1409.5	1918	2732	1.5e-09	3.7e-14	0.0002
K00631	glycerol-3-phosphate O-acyltransferase [EC:2.3.1.15]	51.5	98	777	0.004	1.2e-16	7.2e-11
K00632	acetyl-CoA acyltransferase [EC:2.3.1.16]	87	189.5	1497	0.011	1.8e-16	2.2e-11
K00633	galactoside O-acetyltransferase [EC:2.3.1.18]	224.5	403	1434	4.1e-07	1.5e-17	1.3e-07
K00658	2-oxoglutarate dehydrogenase E2 component (dihydrolipoamide succinyltransferase) [EC:2.3.1.61]	104.5	262	1337	6.9e-06	4.1e-19	1.2e-09
K00662	aminoglycoside N3'-acetyltransferase [EC:2.3.1.81]	71	111	607	0.00065	1.7e-17	1.7e-10
K00673	arginine N-succinyltransferase [EC:2.3.1.109]	34	82	657	0.013	1.1e-16	1.1e-11
K00697	alpha,alpha-trehalose-phosphate synthase (UDP-forming) [EC:2.4.1.15]	67.5	116	709	0.015	8e-16	4.7e-11
K00758	thymidine phosphorylase [EC:2.4.2.4]	37	82	700	0.012	3.4e-16	3.1e-11
K00769	xanthine phosphoribosyltransferase [EC:2.4.2.22]	40.5	85	700	0.0081	2.1e-16	4.2e-11
K00795	geranyltranstransferase [EC:2.5.1.10]	103.5	210	1608	0.0018	8.3e-17	1.6e-10
K00813	aspartate aminotransferase [EC:2.6.1.1]	51.5	97	701	0.0039	1.3e-16	7.9e-11
K00832	aromatic-amino-acid transaminase [EC:2.6.1.57]	82.5	113.5	826	0.012	1.5e-15	1e-10
K00840	succinylornithine aminotransferase [EC:2.6.1.81]	34	78	657	0.014	1.1e-16	1.1e-11
K00851	gluconokinase [EC:2.7.1.12]	112.5	264	1278	0.00064	9.7e-18	1.1e-10
K00855	phosphoribulokinase [EC:2.7.1.19]	37	79.5	700	0.018	4.5e-16	2e-11
K00860	adenylylsulfate kinase [EC:2.7.1.25]	119.5	228	831	0.00019	2.7e-15	2.7e-08
K00865	glycerate kinase [EC:2.7.1.31]	1466	1839.5	2738	1.2e-06	1.4e-15	1.1e-06
K00881	allose kinase [EC:2.7.1.55]	49.5	84.5	613	0.013	3e-17	3.8e-12
K00883	2-dehydro-3-deoxygalactonokinase [EC:2.7.1.58]	93.5	158.5	1353	0.0062	1.4e-17	6.7e-12
K00884	N-acetylglucosamine kinase [EC:2.7.1.59]	40.5	85	700	0.009	2.4e-16	3.9e-11
K00885	N-acylmannosamine kinase [EC:2.7.1.60]	22.5	66.5	603	2.1e-05	4.4e-20	8.6e-11
K00892	inosine kinase [EC:2.7.1.73]	37	79.5	700	0.019	4.8e-16	1.9e-11
K00906	isocitrate dehydrogenase kinase/phosphatase [EC:2.7.11.5 3.1.3.-]	73	169	1497	0.0087	1.6e-16	3e-11
K00932	propionate kinase [EC:2.7.2.15]	44	99.5	1172	0.00039	1.9e-18	6.1e-11
K00982	glutamate-ammonia-ligase adenylyltransferase [EC:2.7.7.42]	103.5	169	840	0.0052	6.5e-16	1.9e-10
K00984	streptomycin 3"-adenylyltransferase [EC:2.7.7.47]	60	104.5	608	5.2e-05	3.2e-18	7.8e-10
K00990	[protein-PII] uridylyltransferase [EC:2.7.7.59]	100	169	838	0.0072	8.4e-16	1.5e-10
K01002	phosphoglycerol transferase [EC:2.7.8.20]	130.5	182	784	0.019	1.7e-15	5.9e-11
K01011	thiosulfate/3-mercaptopyruvate sulfurtransferase [EC:2.8.1.1 2.8.1.2]	254.5	514.5	3014	0.0011	4.4e-17	1.8e-10
K01023	arylsulfate sulfotransferase [EC:2.8.2.22]	19.5	68	594	7.1e-08	4.5e-20	1.1e-08
K01034	acetate CoA-transferase alpha subunit [EC:2.8.3.8]	30.5	75.5	593	2.3e-06	7.2e-20	9.5e-10
K01035	acetate CoA-transferase beta subunit [EC:2.8.3.8]	10	40	586	5.6e-08	2.5e-21	2e-09
K01041	None	39.5	110.5	664	1.3e-06	2e-16	2.9e-07
K01043	None	50.5	82.5	658	0.054	5.7e-16	3.4e-12
K01058	phospholipase A1 [EC:3.1.1.32]	55	99	787	0.012	5.6e-16	5.1e-11
K01061	carboxymethylenebutenolidase [EC:3.1.1.45]	63	151.5	1387	0.0014	1.3e-17	5.4e-11
K01066	esterase / lipase [EC:3.1.1.-]	134	200	1244	0.0033	2e-17	2.3e-11
K01070	S-formylglutathione hydrolase [EC:3.1.2.12]	55	137	1251	0.0012	2.7e-18	1.9e-11
K01085	glucose-1-phosphatase [EC:3.1.3.10]	40.5	85.5	700	0.0092	2.5e-16	3.8e-11
K01087	trehalose-phosphatase [EC:3.1.3.12]	39	84	698	0.0054	8.7e-17	3.7e-11
K01093	4-phytase / acid phosphatase [EC:3.1.3.26 3.1.3.2]	52	144.5	1211	3.9e-05	6.5e-20	6.1e-11
K01095	phosphatidylglycerophosphatase A [EC:3.1.3.27]	66.5	134	702	5.8e-06	5.8e-19	1.8e-09
K01096	phosphatidylglycerophosphatase B [EC:3.1.3.27]	53	93	791	0.016	2.9e-16	1.9e-11
K01112	None	17.5	63.5	595	1e-06	1e-20	5.1e-10
K01138	uncharacterized sulfatase [EC:3.1.6.-]	103	179	1211	8.8e-05	1e-17	1e-09
K01141	exodeoxyribonuclease I [EC:3.1.11.1]	52	102	804	0.0017	7.7e-17	1.7e-10
K01143	exodeoxyribonuclease (lambda-induced) [EC:3.1.11.3]	11.5	36	593	9e-07	3.5e-20	1.3e-09
K01146	protein Xni	37	79.5	700	0.019	4.8e-16	1.9e-11
K01150	deoxyribonuclease I [EC:3.1.21.1]	49.5	85.5	700	0.041	1.5e-15	1.4e-11
K01160	crossover junction endodeoxyribonuclease RusA [EC:3.1.22.4]	58	203.5	2344	2.3e-06	2.1e-20	4e-10
K01169	ribonuclease I (enterobacter ribonuclease) [EC:3.1.27.6]	34	78	657	0.013	1.1e-16	1.1e-11
K01175	None	242.5	315	1277	0.055	3.9e-16	2.3e-12
K01185	lysozyme [EC:3.2.1.17]	728.5	1007	4117	0.013	2.2e-17	3.2e-12
K01194	alpha,alpha-trehalase [EC:3.2.1.28]	75.5	158.5	1391	0.024	1.9e-16	6.3e-12
K01247	DNA-3-methyladenine glycosylase II [EC:3.2.2.21]	64	123	807	0.0014	2.3e-16	5e-10
K01252	enterobactin isochorismatase [EC:3.3.2.1]	34	78.5	657	0.011	9.4e-17	1.3e-11
K01297	muramoyltetrapeptide carboxypeptidase [EC:3.4.17.13]	328.5	695	894	1.8e-18	3.3e-15	0.038
K01354	oligopeptidase B [EC:3.4.21.83]	98	143	780	0.046	5.5e-15	3.3e-11
K01355	omptin [EC:3.4.23.49]	19	70	1172	1.7e-07	4.7e-21	1.3e-09
K01407	protease III [EC:3.4.24.55]	37	79.5	700	0.019	4.7e-16	2e-11
K01414	oligopeptidase A [EC:3.4.24.70]	53	102	803	0.0019	8.6e-17	1.5e-10
K01423	None	39.5	139.5	1766	5.9e-07	8.2e-21	6.9e-10
K01425	glutaminase [EC:3.5.1.2]	500	923	1525	6.6e-13	4.5e-16	0.00045
K01451	hippurate hydrolase [EC:3.5.1.32]	458	843.5	1049	2.1e-12	4.7e-11	0.055
K01460	glutathionylspermidine amidase/synthetase [EC:3.5.1.78 6.3.1.8]	76	167.5	1398	0.0078	1.1e-16	2.5e-11
K01466	allantoinase [EC:3.5.2.5]	63	103.5	597	0.00036	8.5e-18	2e-10
K01483	ureidoglycolate hydrolase [EC:3.5.3.19]	10	35	593	1.4e-07	1.1e-20	2.6e-09
K01484	succinylarginine dihydrolase [EC:3.5.3.23]	34	78	657	0.014	1.1e-16	1.1e-11
K01494	dCTP deaminase [EC:3.5.4.13]	165	235	849	0.015	4.3e-15	1.9e-10
K01497	GTP cyclohydrolase II [EC:3.5.4.25]	59	120.5	805	0.0008	1.2e-16	5.7e-10
K01514	exopolyphosphatase [EC:3.6.1.11]	20.5	71	602	8.5e-07	6.3e-20	2e-09
K01521	CDP-diacylglycerol pyrophosphatase [EC:3.6.1.26]	34	78	657	0.013	1.1e-16	1.1e-11
K01525	bis(5'-nucleosyl)-tetraphosphatase (symmetrical) [EC:3.6.1.41]	52	102	804	0.0018	8e-17	1.6e-10
K01531	Mg2+-importing ATPase [EC:3.6.3.2]	650.5	1142.5	1218	4.9e-17	4.9e-09	0.77
K01554	None	28	63.5	603	0.00041	6.4e-19	2.5e-11
K01564	None	9	35	586	1.6e-07	4.7e-21	1.4e-09
K01577	oxalyl-CoA decarboxylase [EC:4.1.1.8]	37	92	587	0.0003	1.2e-17	3.3e-10
K01584	arginine decarboxylase [EC:4.1.1.19]	24.5	95.5	1206	4.7e-07	1.7e-20	1.4e-09
K01608	tartronate-semialdehyde synthase [EC:4.1.1.47]	45	87	1189	7.5e-06	8.5e-20	3.8e-10
K01630	2-dehydro-3-deoxyglucarate aldolase [EC:4.1.2.20]	42.5	86	658	0.015	1.2e-16	1e-11
K01631	2-dehydro-3-deoxyphosphogalactonate aldolase [EC:4.1.2.21]	42.5	84.5	779	0.027	5.2e-16	1.2e-11
K01637	isocitrate lyase [EC:4.1.3.1]	40	85.5	802	0.012	3.8e-16	3.8e-11
K01638	malate synthase [EC:2.3.3.9]	54.5	137	1251	0.0014	3.4e-18	1.8e-11
K01643	citrate lyase subunit alpha / citrate CoA-transferase [EC:4.1.3.6 2.8.3.10]	220	354.5	1581	0.0042	1.7e-15	5.6e-10
K01644	citrate lyase subunit beta [EC:4.1.3.6]	236.5	466	1752	2.9e-05	1.3e-15	9e-08
K01659	2-methylcitrate synthase [EC:2.3.3.5]	59	114	632	0.0002	6.1e-18	3.1e-10
K01669	deoxyribodipyrimidine photo-lyase [EC:4.1.99.3]	66.5	133.5	794	0.0027	3.2e-16	2.8e-10
K01682	aconitate hydratase 2 [EC:4.2.1.3]	55.5	106	805	0.011	7.7e-16	7.6e-11
K01690	phosphogluconate dehydratase [EC:4.2.1.12]	37	85	778	0.01	3.2e-16	4e-11
K01708	galactarate dehydratase [EC:4.2.1.42]	35	82.5	695	0.0065	9.5e-17	3e-11
K01716	3-hydroxydecanoyl-[acyl-carrier-protein] dehydratase [EC:4.2.1.60]	51.5	102	802	0.0019	8.6e-17	1.5e-10
K01720	2-methylcitrate dehydratase [EC:4.2.1.79]	13.5	51	603	1.1e-05	5.1e-20	1.8e-10
K01753	D-serine dehydratase [EC:4.3.1.18]	53.5	102.5	804	0.0044	4.4e-16	1.8e-10
K01760	cystathionine beta-lyase [EC:4.4.1.8]	237	356	1496	0.0057	3.5e-16	1.1e-10
K01766	cysteine sulfinate desulfinase [EC:4.4.1.-]	40.5	85	700	0.0093	2.5e-16	3.8e-11
K01782	3-hydroxyacyl-CoA dehydrogenase / enoyl-CoA hydratase / 3-hydroxybutyryl-CoA epimerase [EC:1.1.1.35 4.2.1.17 5.1.2.3]	110	265	2178	0.0075	1e-16	2.6e-11
K01792	glucose-6-phosphate 1-epimerase [EC:5.1.3.15]	92.5	169.5	843	0.0038	3.1e-16	1.7e-10
K01816	hydroxypyruvate isomerase [EC:5.3.1.22]	50	167	1783	9.2e-08	5.8e-21	2.4e-09
K01825	3-hydroxyacyl-CoA dehydrogenase / enoyl-CoA hydratase / 3-hydroxybutyryl-CoA epimerase / enoyl-CoA isomerase [EC:1.1.1.35 4.2.1.17 5.1.2.3 5.3.3.8]	146	339	2799	0.012	1.8e-16	2e-11
K01848	methylmalonyl-CoA mutase, N-terminal domain [EC:5.4.99.2]	15	50	587	2.2e-07	8.5e-21	1.5e-09
K01894	glutamyl-Q tRNA(Asp) synthetase [EC:6.1.1.-]	35.5	84.5	698	0.0072	9.6e-17	2.6e-11
K01902	succinyl-CoA synthetase alpha subunit [EC:6.2.1.5]	328.5	454	1582	0.015	2.5e-16	1.9e-11
K01903	succinyl-CoA synthetase beta subunit [EC:6.2.1.5]	328.5	454	1582	0.014	2.5e-16	1.9e-11
K01908	propionyl-CoA synthetase [EC:6.2.1.17]	10	35.5	593	1.3e-07	1.2e-20	2.9e-09
K01910	[citrate (pro-3S)-lyase] ligase [EC:6.2.1.22]	88.5	163.5	787	0.0023	5.6e-16	5.2e-10
K01920	glutathione synthase [EC:6.3.2.3]	51	102	778	0.005	1.8e-16	7.6e-11
K01974	RNA 3'-terminal phosphate cyclase [EC:6.5.1.4]	10	35	593	8.6e-08	8.2e-21	3.1e-09
K02001	glycine betaine/proline transport system permease protein	99	209.5	823	0.00012	1.2e-15	2.5e-08
K02015	iron complex transport system permease protein	5326.5	6054.5	8001	1.6e-09	1.8e-15	4.1e-05
K02016	iron complex transport system substrate-binding protein	4805	5395.5	6186	4.4e-10	2.9e-12	0.0027
K02017	molybdate transport system ATP-binding protein [EC:3.6.3.29]	52.5	95.5	805	0.0041	2.4e-16	1.3e-10
K02043	GntR family transcriptional regulator, phosphonate transport system regulatory protein	34	78	657	0.013	1.1e-16	1.1e-11
K02052	putative spermidine/putrescine transport system ATP-binding protein	142	221	866	0.013	3.3e-15	1.8e-10
K02053	putative spermidine/putrescine transport system permease protein	188.5	257.5	874	0.011	1.8e-15	1.4e-10
K02054	putative spermidine/putrescine transport system permease protein	133	207.5	848	0.019	3.1e-15	9.6e-11
K02055	putative spermidine/putrescine transport system substrate-binding protein	128	204	861	0.014	1.1e-15	6.6e-11
K02062	thiamine transport system ATP-binding protein	51.5	95.5	701	0.0039	1.3e-16	7.9e-11
K02067	putative ABC transport system substrate-binding protein	61.5	111.5	805	0.002	3.8e-16	4.6e-10
K02079	N-acetylgalactosamine-6-phosphate deacetylase [EC:3.5.1.25]	20.5	50	598	0.00069	3.7e-18	4.9e-11
K02080	galactosamine-6-phosphate isomerase [EC:5.3.1.-]	12.5	42	587	5.3e-07	1.2e-20	9.5e-10
K02083	allantoate deiminase [EC:3.5.3.9]	77	158.5	798	0.0017	1.5e-16	2.7e-10
K02100	MFS transporter, SP family, arabinose:H+ symporter	34	78	657	0.014	1.1e-16	1.1e-11
K02106	short-chain fatty acids transporter	10.5	35.5	588	1.6e-07	7.6e-21	1.8e-09
K02116	ATP synthase protein I	84.5	129.5	819	0.004	2e-16	1.1e-10
K02167	TetR/AcrR family transcriptional regulator, transcriptional repressor of bet genes	37	79.5	700	0.02	4.8e-16	1.9e-11
K02168	high-affinity choline transport protein	59	117	802	0.0016	2.3e-16	4.1e-10
K02170	biotin biosynthesis protein BioH	48	95.5	761	0.0096	2.3e-16	3.4e-11
K02182	crotonobetaine/carnitine-CoA ligase [EC:6.2.1.-]	11	45	586	1.4e-07	4.4e-21	1.5e-09
K02193	heme exporter protein A [EC:3.6.3.41]	31.5	74.5	681	8.3e-05	2.2e-19	6.9e-11
K02194	heme exporter protein B	86.5	145.5	710	0.0042	5.6e-17	3.7e-11
K02195	heme exporter protein C	86.5	145.5	710	0.0043	5.7e-17	3.7e-11
K02197	cytochrome c-type biogenesis protein CcmE	86	135.5	710	0.0051	6.5e-17	3.2e-11
K02198	cytochrome c-type biogenesis protein CcmF	94.5	154	727	0.0075	1.4e-16	3.4e-11
K02199	cytochrome c biogenesis protein CcmG, thiol:disulfide interchange protein DsbE	36	88.5	701	1.5e-05	1.1e-19	2.3e-10
K02200	cytochrome c-type biogenesis protein CcmH	38	91	735	5.2e-06	9.9e-20	5.8e-10
K02255	ferritin-like protein 2	36	78	685	0.017	2.8e-16	1.5e-11
K02297	cytochrome o ubiquinol oxidase subunit II [EC:1.10.3.-]	48.5	99	778	0.0051	1.9e-16	7.5e-11
K02298	cytochrome o ubiquinol oxidase subunit I [EC:1.10.3.-]	48.5	99	778	0.0051	1.9e-16	7.5e-11
K02299	cytochrome o ubiquinol oxidase subunit III [EC:1.10.3.-]	48.5	99	778	0.0051	1.9e-16	7.5e-11
K02300	cytochrome o ubiquinol oxidase operon protein cyoD	48.5	99	778	0.0051	1.9e-16	7.5e-11
K02301	protoheme IX farnesyltransferase [EC:2.5.1.-]	51	105.5	802	0.006	2e-16	6.3e-11
K02317	DNA replication protein DnaT	34	78	657	0.013	1.1e-16	1.1e-11
K02336	DNA polymerase II [EC:2.7.7.7]	37	79.5	700	0.019	4.6e-16	2e-11
K02339	DNA polymerase III subunit chi [EC:2.7.7.7]	52	102	804	0.0018	7.9e-17	1.6e-10
K02362	enterobactin synthetase component D [EC:2.7.8.-]	34	78	657	0.013	1.1e-16	1.1e-11
K02363	enterobactin 2,3-dihydroxybenzoate-AMP ligase / S-dihydroxybenzoyltransferase [EC:2.7.7.58 2.3.1.-]	71	158	1398	0.016	1.9e-16	1.3e-11
K02364	enterobactin synthetase component F [EC:2.7.7.-]	34	78	657	0.01	8.7e-17	1.4e-11
K02380	FdhE protein	47.5	91	778	0.0065	2.5e-16	6.6e-11
K02381	FdrA protein	15.5	63	609	1.2e-06	1.3e-19	2.5e-09
K02386	flagella basal body P-ring formation protein FlgA	35	80	658	0.0053	9.7e-17	4.2e-11
K02391	flagellar basal-body rod protein FlgF	31.5	75	658	0.0033	6.4e-17	5.9e-11
K02393	flagellar L-ring protein precursor FlgH	35	80	659	0.0053	9.3e-17	4e-11
K02394	flagellar P-ring protein precursor FlgI	35	80	659	0.0054	9.4e-17	4e-11
K02399	flagella synthesis protein FlgN	31	71	614	0.0065	1.1e-16	3.5e-11
K02400	flagellar biosynthesis protein FlhA	663.5	969.5	1429	3e-08	4.7e-13	0.00021
K02402	flagellar transcriptional activator FlhC	31.5	74	647	0.0033	7.5e-17	6.7e-11
K02403	flagellar transcriptional activator FlhD	31.5	74	647	0.0033	7.5e-17	6.7e-11
K02423	flagellar protein FliT	31.5	74	658	0.0036	6e-17	4.9e-11
K02424	cystine transport system substrate-binding protein	34	78	657	0.013	1.1e-16	1.1e-11
K02425	FliZ protein	31	71	614	0.0071	1.2e-16	3.3e-11
K02430	DeoR family transcriptional regulator, L-fucose operon activator	51	88.5	734	0.05	2.6e-15	1.4e-11
K02441	GlpG protein	94	155	701	0.038	5.9e-15	4.8e-11
K02446	fructose-1,6-bisphosphatase II [EC:3.1.3.11]	62	119	778	0.0035	1.5e-16	1.1e-10
K02450	general secretion pathway protein A	41	99.5	1171	0.00036	1.9e-18	6.5e-11
K02452	general secretion pathway protein C	59	151	1387	0.0021	4.6e-18	1.4e-11
K02453	general secretion pathway protein D	66	164.5	1391	0.0012	6.4e-18	3.6e-11
K02454	general secretion pathway protein E	64	157.5	1387	0.0018	1.7e-17	4.6e-11
K02455	general secretion pathway protein F	60	151.5	1387	0.0015	7.2e-18	3.1e-11
K02456	general secretion pathway protein G	117.5	182.5	1393	0.041	4.4e-16	4.6e-12
K02457	general secretion pathway protein H	59.5	151.5	1387	0.0016	6.9e-18	2.8e-11
K02458	general secretion pathway protein I	59.5	151.5	1387	0.0016	7.2e-18	2.8e-11
K02459	general secretion pathway protein J	59.5	151.5	1387	0.0016	7.1e-18	2.8e-11
K02460	general secretion pathway protein K	59.5	151.5	1387	0.0016	7.1e-18	2.8e-11
K02461	general secretion pathway protein L	59.5	147.5	1387	0.0016	7.1e-18	2.8e-11
K02462	general secretion pathway protein M	59.5	147.5	1387	0.0016	7.1e-18	2.8e-11
K02464	general secretion pathway protein O [EC:3.4.23.43 2.1.1.-]	53.5	133	1223	0.00022	3.6e-19	3.3e-11
K02466	glucitol operon activator protein	61	126.5	708	0.00026	2.6e-18	1.2e-10
K02467	GutQ protein	34	78	657	0.013	1.1e-16	1.1e-11
K02468	DeoR family transcriptional regulator, glucitol operon repressor	43	92	614	0.0011	2.9e-18	2.4e-11
K02471	putative ATP-binding cassette transporter	30.5	85	615	4e-07	2.3e-20	1.9e-09
K02472	UDP-N-acetyl-D-mannosaminuronic acid dehydrogenase [EC:1.1.1.-]	94	204.5	777	7.8e-05	3.1e-15	6.9e-08
K02478	two-component system, LytT family, sensor kinase [EC:2.7.13.3]	73	160.5	1404	0.014	1.8e-16	1.6e-11
K02485	two-component system, unclassified family, response regulator	37	83	760	0.018	3.9e-16	1.9e-11
K02494	outer membrane lipoprotein LolB	52	102	802	0.0021	9.2e-17	1.5e-10
K02496	uroporphyrin-III C-methyltransferase [EC:2.1.1.107]	52	102	802	0.002	8.7e-17	1.5e-10
K02498	HemY protein	52	102	802	0.002	8.8e-17	1.5e-10
K02504	protein transport protein HofB	51.5	95.5	701	0.0039	1.3e-16	7.9e-11
K02505	protein transport protein HofC	51.5	95.5	701	0.0039	1.3e-16	7.9e-11
K02507	protein transport protein HofQ	51.5	95.5	701	0.0039	1.2e-16	8e-11
K02521	LysR family transcriptional regulator, positive regulator for ilvC	51.5	107	701	0.0035	1.3e-16	9.4e-11
K02526	2-keto-3-deoxygluconate permease	157	193.5	725	0.054	3.4e-15	1.5e-11
K02533	tRNA/rRNA methyltransferase [EC:2.1.1.-]	139.5	210.5	1487	0.087	3.6e-15	6.1e-12
K02538	activator of the mannose operon, transcriptional antiterminator	68.5	125	689	0.00069	4.2e-17	3.2e-10
K02550	glycolate permease	9	35	586	1.7e-07	4.8e-21	1.3e-09
K02556	chemotaxis protein MotA	515	859.5	962	2.4e-13	6.4e-08	0.58
K02558	UDP-N-acetylmuramate: L-alanyl-gamma-D-glutamyl-meso-diaminopimelate ligase [EC:6.3.2.-]	69	113	804	0.0038	2.3e-16	1.3e-10
K02560	lipid A biosynthesis (KDO)2-(lauroyl)-lipid iva acyltransferase [EC:2.3.1.-]	51.5	95.5	701	0.0039	1.3e-16	7.9e-11
K02562	mannitol operon repressor	34.5	78	657	0.013	1.1e-16	1.1e-11
K02565	N-acetylglucosamine repressor	37	79.5	700	0.019	4.6e-16	2e-11
K02566	NagD protein	121	147.5	705	0.33	1.4e-14	5.9e-13
K02567	periplasmic nitrate reductase NapA [EC:1.7.99.4]	72.5	123.5	636	0.0014	9e-17	2.3e-10
K02568	cytochrome c-type protein NapB	70	122.5	606	0.002	1.2e-16	1.8e-10
K02569	cytochrome c-type protein NapC	21	68.5	594	2.9e-06	2.6e-20	4e-10
K02570	periplasmic nitrate reductase NapD	72.5	131	637	0.00088	9.9e-17	4.5e-10
K02572	ferredoxin-type protein NapF	18	61	594	2.1e-06	2.1e-20	4.4e-10
K02573	ferredoxin-type protein NapG	72.5	123.5	606	0.0014	9.3e-17	2.4e-10
K02575	MFS transporter, NNP family, nitrate/nitrite transporter	163.5	255.5	1443	0.036	7.2e-16	9e-12
K02679	prepilin peptidase dependent protein A	50.5	95.5	701	0.0029	4.7e-17	5.6e-11
K02680	prepilin peptidase dependent protein B	43.5	93	659	0.00086	1.4e-17	1e-10
K02681	prepilin peptidase dependent protein C	37.5	82.5	696	0.0056	5.4e-17	2.4e-11
K02682	prepilin peptidase dependent protein D	51.5	95.5	701	0.0039	1.3e-16	7.9e-11
K02686	primosomal replication protein N	45	94.5	701	0.00034	1.2e-17	2.7e-10
K02688	transcriptional regulator, propionate catabolism operon regulatory protein	25.5	62.5	604	7.8e-07	2.2e-20	1.1e-09
K02742	SprT protein	40.5	85	700	0.0094	2.5e-16	3.8e-11
K02752	PTS system, arbutin-, cellobiose-, and salicin-specific IIB component [EC:2.7.1.69]	9	35	586	1.9e-07	5.1e-21	1.3e-09
K02755	PTS system, beta-glucosides-specific IIA component [EC:2.7.1.69]	27.5	93.5	607	2.2e-05	1.4e-17	4.9e-09
K02756	PTS system, beta-glucosides-specific IIB component [EC:2.7.1.69]	24	97	607	1.5e-05	2.7e-17	1.1e-08
K02768	PTS system, fructose-specific IIA component [EC:2.7.1.69]	365	562.5	2150	0.00053	1.5e-17	2e-10
K02769	PTS system, fructose-specific IIB component [EC:2.7.1.69]	145.5	269.5	1309	4.7e-05	7.2e-18	1.5e-09
K02773	PTS system, galactitol-specific IIA component [EC:2.7.1.69]	498	713	1532	0.00016	6.3e-15	6e-08
K02775	PTS system, galactitol-specific IIC component	429	646	1733	0.00073	4.3e-15	9.6e-09
K02778	PTS system, glucose-specific IIB component [EC:2.7.1.69]	54.5	158.5	1211	0.0003	5.4e-19	3.2e-11
K02779	PTS system, glucose-specific IIC component	229.5	397	1509	0.00055	1.2e-15	5.2e-09
K02782	PTS system, glucitol/sorbitol-specific IIB component [EC:2.7.1.69]	16.5	64	601	5e-07	1.6e-20	1.2e-09
K02783	PTS system, glucitol/sorbitol-specific IIC component	201.5	398	1612	0.00047	3.3e-17	4.2e-10
K02790	PTS system, maltose and glucose-specific IIB component [EC:2.7.1.69]	19	70	1171	1.7e-07	4.8e-21	1.3e-09
K02791	PTS system, maltose and glucose-specific IIC component	400	808.5	1442	5.1e-10	7.4e-16	4.3e-05
K02798	PTS system, mannitol-specific IIA component [EC:2.7.1.69]	113	257	1219	1.7e-06	2.2e-18	1.3e-08
K02799	PTS system, mannitol-specific IIB component [EC:2.7.1.69]	22.5	112.5	1193	4.7e-07	1.1e-20	9.7e-10
K02800	PTS system, mannitol-specific IIC component	191.5	327	1303	0.00045	1.3e-16	1.2e-09
K02802	PTS system, N-acetylglucosamine-specific IIA component [EC:2.7.1.69]	10	41	593	3.4e-07	7.1e-20	4.5e-09
K02803	PTS system, N-acetylglucosamine-specific IIB component [EC:2.7.1.69]	12	45	593	6e-08	2.7e-20	8.7e-09
K02812	PTS system, sorbose-specific IIA component [EC:2.7.1.69]	19.5	59.5	602	4.8e-05	6e-20	4.8e-11
K02813	PTS system, sorbose-specific IIB component [EC:2.7.1.69]	19.5	59.5	602	4.8e-05	6e-20	4.8e-11
K02814	PTS system, sorbose-specific IIC component	30	65	612	0.00092	1.3e-18	1.6e-11
K02815	PTS system, sorbose-specific IID component	32	65.5	612	0.0012	1.8e-18	1.4e-11
K02818	PTS system, trehalose-specific IIB component [EC:2.7.1.69]	20.5	77	599	1e-05	8.9e-19	1.5e-09
K02839	peptide chain release factor	47	115.5	638	1.5e-07	7.1e-19	3.7e-08
K02841	heptosyltransferase I [EC:2.4.-.-]	52	97	701	0.0034	1.1e-16	8.7e-11
K02843	heptosyltransferase II [EC:2.4.-.-]	74.5	124	705	0.0023	5.5e-16	5.1e-10
K02844	UDP-glucose:(heptosyl)LPS alpha-1,3-glucosyltransferase [EC:2.4.1.-]	41	80.5	700	0.019	4.6e-16	2e-11
K02846	N-methyl-L-tryptophan oxidase [EC:1.5.3.-]	34	78.5	657	0.013	1.1e-16	1.1e-11
K02847	O-antigen ligase [EC:6.-.-.-]	31	71	614	0.007	1.2e-16	3.3e-11
K02848	heptose (I) phosphotransferase [EC:2.7.1.-]	13	51	594	4.8e-06	2.6e-20	2.5e-10
K02849	heptosyltransferase III [EC:2.4.-.-]	37	79.5	700	0.017	4.2e-16	2.2e-11
K02850	heptose (II) phosphotransferase [EC:2.7.1.-]	9	35.5	586	1.7e-07	5.3e-21	1.4e-09
K02851	undecaprenyl-phosphate alpha-N-acetylglucosaminyltransferase [EC:2.7.8.-]	51.5	95.5	701	0.0039	1.2e-16	7.9e-11
K02852	UDP-N-acetyl-D-mannosaminuronic acid transferase [EC:2.4.1.-]	65.5	109.5	706	0.014	1.4e-15	7.8e-11
K02853	4-alpha-L-fucosyltransferase [EC:2.4.1.-]	42.5	82.5	701	0.016	4.8e-16	2.8e-11
K02854	AraC family transcriptional regulator, L-rhamnose operon transcriptional activator RhaR	34	78	657	0.013	1.1e-16	1.1e-11
K02855	AraC family transcriptional regulator, L-rhamnose operon regulatory protein RhaS	42.5	80.5	698	0.027	6.1e-16	1.4e-11
K02856	L-rhamnose-H+ transport protein	74.5	125	662	0.015	3e-15	1.4e-10
K02858	3,4-dihydroxy 2-butanone 4-phosphate synthase [EC:4.1.99.12]	65.5	127.5	779	0.00091	1.1e-16	4.6e-10
K03071	preprotein translocase subunit SecB	54	107	805	0.00097	6.8e-17	3.1e-10
K03078	3-dehydro-L-gulonate-6-phosphate decarboxylase [EC:4.1.1.85]	34	78	656	0.013	1.1e-16	1.1e-11
K03081	3-dehydro-L-gulonate-6-phosphate decarboxylase [EC:4.1.1.85]	62.5	136	699	0.0066	7.7e-16	1.6e-10
K03082	hexulose-6-phosphate isomerase [EC:5.-.-.-]	81.5	138.5	701	0.049	7.3e-15	3.7e-11
K03087	RNA polymerase nonessential primary-like sigma factor	49.5	93.5	701	0.0092	2.5e-16	3.9e-11
K03089	RNA polymerase sigma-32 factor	53	108	804	0.0024	1e-16	1.3e-10
K03112	DamX protein	37	79.5	700	0.019	4.8e-16	1.9e-11
K03117	sec-independent protein translocase protein TatB	141.5	185	842	0.033	2.9e-15	3.4e-11
K03119	taurine dioxygenase [EC:1.14.11.17]	35	84	698	0.0037	1.4e-15	5.7e-10
K03181	chorismate--pyruvate lyase [EC:4.1.3.40]	48	93	701	0.0093	2.4e-16	3.7e-11
K03184	2-octaprenyl-3-methyl-6-methoxy-1,4-benzoquinol hydroxylase [EC:1.14.13.-]	48	95.5	760	0.0093	2.2e-16	3.5e-11
K03185	2-octaprenyl-6-methoxyphenol hydroxylase [EC:1.14.13.-]	49.5	98.5	760	0.0088	2e-16	3.4e-11
K03207	colanic acid biosynthesis protein WcaH [EC:3.6.1.-]	29	66.5	611	0.0047	7.3e-17	4e-11
K03208	colanic acid biosynthesis glycosyl transferase WcaI	29	66.5	611	0.0048	7.4e-17	3.9e-11
K03212	RNA methyltransferase, TrmA family [EC:2.1.1.-]	41.5	86.5	702	0.0054	1.4e-16	5.4e-11
K03214	RNA methyltransferase, TrmH family [EC:2.1.1.-]	40.5	85	777	0.0093	2.2e-16	3.4e-11
K03272	D-beta-D-heptose 7-phosphate kinase / D-beta-D-heptose 1-phosphate adenosyltransferase [EC:2.7.1.- 2.7.7.-]	134	230	1404	0.0082	4.1e-16	6.9e-11
K03273	D-glycero-D-manno-heptose 1,7-bisphosphate phosphatase [EC:3.1.3.-]	98.5	153.5	808	0.0064	5.3e-16	1.2e-10
K03274	ADP-L-glycero-D-manno-heptose 6-epimerase [EC:5.1.3.20]	54.5	102.5	701	0.0064	2e-16	5.6e-11
K03275	UDP-glucose:(glucosyl)LPS alpha-1,3-glucosyltransferase [EC:2.4.1.-]	13	51	594	4.8e-06	2.6e-20	2.5e-10
K03276	UDP-glucose/galactose:(glucosyl)LPS alpha-1,2-glucosyl/galactosyltransferase [EC:2.4.1.-]	9	35	586	1.7e-07	4.8e-21	1.3e-09
K03286	OmpA-OmpF porin, OOP family	76.5	140	807	0.0018	1.5e-16	2.7e-10
K03290	MFS transporter, SHS family, sialic acid transporter	21.5	63	603	2.3e-05	3.5e-20	6.9e-11
K03297	small multidrug resistance protein, SMR family	141	273.5	1312	0.00027	1.7e-18	8.4e-11
K03298	drug/metabolite transporter, DME family	76	104	793	0.051	5.8e-15	2.7e-11
K03304	tellurite resistance/dicarboxylate transporter, TDT family	41	83	696	0.0068	6.5e-17	2.1e-11
K03305	proton-dependent oligopeptide transporter, POT family	756.5	1070.5	3262	0.0051	2e-16	7.7e-11
K03311	branched-chain amino acid:cation transporter, LIVCS family	759	1189	1194	9.7e-14	1.7e-07	0.76
K03314	Na+:H+ antiporter, NhaB family	51.5	95.5	701	0.004	1.3e-16	7.7e-11
K03329	hypothetical protein	9	35	586	1.8e-07	5.1e-21	1.3e-09
K03414	chemotaxis protein CheZ	34.5	77.5	658	0.0055	1e-16	4.1e-11
K03417	methylisocitrate lyase [EC:4.1.3.30]	13	51	594	6.9e-06	4.1e-20	2.4e-10
K03435	LacI family transcriptional regulator, fructose operon transcriptional repressor	53.5	87.5	783	0.024	3.9e-15	7.9e-11
K03451	betaine/carnitine transporter, BCCT family	77	112	613	0.00094	5.6e-16	1.6e-09
K03472	D-erythrose 4-phosphate dehydrogenase [EC:1.2.1.72]	37	79.5	700	0.019	4.8e-16	1.9e-11
K03477	DeoR family transcriptional regulator, ulaG and ulaABCDEF operon transcriptional repressor	34	78	657	0.013	1.1e-16	1.1e-11
K03478	hypothetical protein	94	161	791	0.0038	1.4e-15	5.6e-10
K03482	GntR family transcriptional regulator, glv operon transcriptional regulator	34	78	658	0.013	1.1e-16	1.1e-11
K03485	LacI family transcriptional regulator, trehalose operon repressor	34	78.5	657	0.014	1.1e-16	1.1e-11
K03487	LacI family transcriptional regulator, asc operon repressor	34	78	657	0.013	1.1e-16	1.1e-11
K03490	AraC family transcriptional regulator, cel operon repressor	68	95	660	0.052	6.3e-16	3.9e-12
K03503	DNA polymerase V [EC:3.4.21.-]	208	255.5	1289	0.43	2.9e-14	4.7e-13
K03516	flagellar protein FlhE	29	66.5	611	0.0046	7.2e-17	4e-11
K03528	cell division protein ZipA	51.5	98	777	0.004	1.2e-16	7.2e-11
K03532	trimethylamine-N-oxide reductase (cytochrome c) 1, cytochrome c-type subunit TorC	9	35	586	1.4e-07	4.3e-21	1.4e-09
K03533	TorA specific chaperone	13	67	586	9.1e-08	6.5e-21	2.5e-09
K03535	MFS transporter, ACS family, glucarate transporter	42.5	85.5	698	0.027	6.2e-16	1.3e-11
K03548	putative permease	51.5	95.5	701	0.0039	1.3e-16	7.9e-11
K03554	recombination associated protein RdgC	52	103.5	802	0.0013	2.1e-16	5.2e-10
K03557	Fis family transcriptional regulator, factor for inversion stimulation protein	52	102	802	0.0021	9.3e-17	1.5e-10
K03560	biopolymer transport protein TolR	52	102	804	0.0018	8e-17	1.6e-10
K03562	biopolymer transport protein TolQ	53.5	108	804	0.0029	1.2e-16	1.2e-10
K03567	glycine cleavage system transcriptional repressor	47	82	762	0.022	4.8e-16	1.6e-11
K03568	TldD protein	96.5	172	846	0.00021	6.7e-17	1.7e-09
K03573	DNA mismatch repair protein MutH	52	96.5	701	0.005	1.6e-16	6.7e-11
K03576	LysR family transcriptional regulator, regulator for metE and metH	40.5	86.5	778	0.0047	1.8e-16	8.1e-11
K03577	TetR/AcrR family transcriptional regulator, acrAB operon repressor	67.5	112.5	783	0.02	8.2e-16	2.9e-11
K03578	ATP-dependent helicase HrpA [EC:3.6.1.-]	103.5	169	840	0.0067	8.6e-16	1.7e-10
K03580	ATP-dependent helicase HepA [EC:3.6.4.-]	51.5	95.5	701	0.0041	1.3e-16	7.4e-11
K03582	exodeoxyribonuclease V beta subunit [EC:3.1.11.5]	51.5	105	804	0.0017	7.6e-17	1.7e-10
K03583	exodeoxyribonuclease V gamma subunit [EC:3.1.11.5]	51.5	102	804	0.0017	7.7e-17	1.7e-10
K03586	cell division protein FtsL	52	102	802	0.0021	9.3e-17	1.5e-10
K03591	cell division protein FtsN	51.5	95.5	701	0.004	1.3e-16	7.8e-11
K03592	PmbA protein	96	172	846	0.00021	6.8e-17	1.7e-09
K03597	sigma-E factor negative regulatory protein RseA	52	101	778	0.002	1e-16	1.7e-10
K03598	sigma-E factor negative regulatory protein RseB	64.5	110	748	0.032	3.8e-15	4.5e-11
K03599	stringent starvation protein A	52	102	804	0.0018	8e-17	1.6e-10
K03600	stringent starvation protein B	52	102	804	0.0018	8e-17	1.6e-10
K03603	GntR family transcriptional regulator, negative regulator for fad regulon and positive regulator of fabA	40.5	85	700	0.0092	2.5e-16	3.9e-11
K03605	hydrogenase 1 maturation protease [EC:3.4.24.-]	14	41	588	3.5e-07	8.5e-21	1.1e-09
K03607	ProP effector	51.5	95.5	701	0.0039	1.3e-16	7.9e-11
K03611	disulfide bond formation protein DsbB	61.5	170	1252	0.00019	5.9e-19	5.8e-11
K03616	electron transport complex protein RnfB	97	135	804	0.021	1.5e-15	4.5e-11
K03618	hydrogenase-1 operon protein HyaF	9	35	586	1.7e-07	4.8e-21	1.3e-09
K03619	hydrogenase-1 operon protein HyaE	9.5	35	588	9.9e-08	3.5e-21	1.6e-09
K03620	Ni/Fe-hydrogenase 1 B-type cytochrome subunit	86	111	599	0.0042	2.2e-15	7e-10
K03623	ribonuclease inhibitor	41.5	81	700	0.025	6.2e-16	1.6e-11
K03632	chromosome partition protein MukB	51.5	95.5	701	0.0039	1.3e-16	7.9e-11
K03633	chromosome partition protein MukF	51.5	95.5	701	0.0039	1.3e-16	7.9e-11
K03634	outer membrane lipoprotein carrier protein	56.5	108	804	0.003	1.3e-16	1.2e-10
K03635	molybdenum cofactor biosynthesis protein E	47	95	805	0.0018	7.7e-17	1.5e-10
K03638	molybdenum cofactor biosynthesis protein B	38.5	84	698	0.0081	7.3e-17	1.7e-11
K03641	TolB protein	53	108	804	0.0024	1e-16	1.3e-10
K03643	LPS-assembly lipoprotein	52	102	804	0.0018	7.9e-17	1.6e-10
K03645	negative modulator of initiation of replication	51.5	95.5	701	0.0039	1.3e-16	7.9e-11
K03649	TDG/mug DNA glycosylase family protein [EC:3.2.2.-]	72	105	701	0.071	1.1e-15	3.2e-12
K03651	Icc protein	52	95.5	701	0.0046	1.5e-16	7.1e-11
K03656	ATP-dependent DNA helicase Rep [EC:3.6.1.-]	52	102	802	0.002	9.1e-17	1.5e-10
K03658	DNA helicase IV [EC:3.6.1.-]	86	118.5	705	0.021	1.2e-15	3.7e-11
K03668	heat shock protein HslJ	54	87	701	0.055	1.6e-15	7.7e-12
K03669	membrane glycosyltransferase [EC:2.4.1.-]	34.5	79.5	695	0.013	9.6e-17	1.1e-11
K03670	periplasmic glucans biosynthesis protein	34.5	84	695	0.013	9.5e-17	1.1e-11
K03672	thioredoxin 2 [EC:1.8.1.8]	34.5	83	695	0.0086	1.4e-16	2.7e-11
K03673	thiol:disulfide interchange protein DsbA	77.5	182	1405	0.00057	3.6e-18	6.1e-11
K03674	glutaredoxin 1	53	99	717	0.0065	4.3e-16	1e-10
K03675	glutaredoxin 2	23	66.5	602	2.3e-05	4.5e-20	8.2e-11
K03683	ribonuclease T [EC:3.1.13.-]	51.5	98	777	0.004	1.1e-16	7.2e-11
K03690	hypothetical protein	48.5	99	778	0.0053	1.9e-16	7.3e-11
K03717	LysR family transcriptional regulator, transcriptional activator of nhaA	37	83	700	0.018	4.4e-16	2.1e-11
K03719	Lrp/AsnC family transcriptional regulator, leucine-responsive regulatory protein	546.5	860.5	1082	4e-12	1.9e-10	0.077
K03721	transcriptional regulator of aroF, aroG, tyrA and aromatic amino acid transport	41	86.5	700	0.0082	2.2e-16	4.2e-11
K03735	ethanolamine ammonia-lyase large subunit [EC:4.3.1.7]	128	153.5	749	0.048	3.7e-16	3e-12
K03736	ethanolamine ammonia-lyase small subunit [EC:4.3.1.7]	128	153.5	749	0.048	3.7e-16	2.9e-12
K03746	DNA-binding protein H-NS	60	114.5	806	0.0016	6e-15	4.9e-09
K03747	Smg protein	34.5	79.5	695	0.013	9.7e-17	1.1e-11
K03748	SanA protein	72.5	172	791	5.6e-05	2.4e-16	1.5e-08
K03749	DedD protein	48.5	97	761	0.0052	2.2e-16	8.3e-11
K03755	AraC family transcriptional regulator, transcriptional activator of adiA	9	35	586	1.7e-07	4.8e-21	1.3e-09
K03756	putrescine:ornithine antiporter	48.5	85	612	0.0015	8.6e-17	2.2e-10
K03757	cadaverine:lysine antiporter	20.5	59.5	603	3.2e-05	4.5e-20	5.8e-11
K03758	arginine:ornithine antiporter	293	402.5	1819	0.007	5e-16	1e-10
K03759	arginine:agmatine antiporter	9	35	586	1.5e-07	4.4e-21	1.4e-09
K03760	phosphoethanolamine transferase	48.5	84.5	698	0.022	3e-16	1.1e-11
K03761	MFS transporter, MHS family, alpha-ketoglutarate permease	37	84	695	0.0096	1.2e-16	2.1e-11
K03764	transcriptional repressor of met regulon (beta-ribbon, MetJ family)	51.5	95.5	700	0.0039	1.3e-16	8e-11
K03765	transcriptional activator of cad operon	19.5	59.5	603	4.6e-05	5.9e-20	4.8e-11
K03772	FKBP-type peptidyl-prolyl cis-trans isomerase FkpA [EC:5.2.1.8]	66.5	109	804	0.0051	7.7e-16	2.3e-10
K03777	D-lactate dehydrogenase [EC:1.1.1.28]	42.5	86.5	778	0.0071	2.4e-16	5.6e-11
K03782	catalase/peroxidase [EC:1.11.1.6 1.11.1.7]	74	169.5	1396	0.01	1.3e-16	1.9e-11
K03788	acid phosphatase (class B) [EC:3.1.3.2]	40.5	85.5	700	0.0093	2.5e-16	3.8e-11
K03791	putative chitinase	22.5	66.5	602	0.00024	3.3e-19	2.9e-11
K03796	Bax protein	41.5	81.5	699	0.025	6.5e-16	1.6e-11
K03804	chromosome partition protein MukE	51.5	95.5	701	0.0039	1.3e-16	7.9e-11
K03805	thiol:disulfide interchange protein DsbG	34.5	82.5	695	0.0076	1.1e-16	2.7e-11
K03806	AmpD protein	52	101.5	778	0.0018	9.1e-17	1.7e-10
K03807	AmpE protein	34	79.5	695	0.013	1e-16	1e-11
K03808	paraquat-inducible protein A	78	181	1399	0.0045	6.3e-17	3.7e-11
K03809	Trp repressor binding protein	68.5	96.5	703	0.067	7.1e-16	2.5e-12
K03810	virulence factor	55.5	118	658	0.00064	3.1e-16	1.6e-09
K03813	molybdenum transport protein [EC:2.4.2.-]	45.5	76	604	1.5e-05	1e-19	2.2e-10
K03815	xanthosine phosphorylase [EC:2.4.2.-]	24.5	71	612	0.0016	2e-18	1.1e-11
K03817	ribosomal-protein-serine acetyltransferase [EC:2.3.1.-]	63	103.5	699	0.024	2.3e-16	7.3e-12
K03818	putative colanic acid biosynthesis acetyltransferase WcaF [EC:2.3.1.-]	47	96.5	619	0.016	5.1e-16	3e-11
K03819	putative colanic acid biosynthesis acetyltransferase WcaB [EC:2.3.1.-]	34	78	657	0.013	1.1e-16	1.1e-11
K03824	putative acetyltransferase [EC:2.3.1.-]	38	81.5	760	0.018	4e-16	1.9e-11
K03825	putative acetyltransferase [EC:2.3.1.-]	71.5	96	709	0.1	3.7e-15	4.1e-12
K03828	putative acetyltransferase [EC:2.3.1.-]	75	139	783	0.0058	1e-15	2.4e-10
K03830	putative acetyltransferase [EC:2.3.1.-]	186.5	239.5	681	0.0041	1.5e-15	5.3e-10
K03831	molybdopterin biosynthesis protein Mog	40.5	86.5	778	0.0045	1.8e-16	8.3e-11
K03834	tyrosine-specific transport protein	56	106.5	701	0.0037	1.9e-16	1.2e-10
K03835	tryptophan-specific transport protein	59.5	106	723	0.012	7.4e-16	6.3e-11
K03836	low affinity tryptophan permease	9	35	586	1.7e-07	4.8e-21	1.3e-09
K03837	serine transporter	61	104	706	0.0068	8.1e-16	1.6e-10
K03838	threonine transporter	29	66.5	611	0.0047	7.3e-17	4e-11
K03840	flavodoxin II	37	79.5	700	0.019	4.8e-16	1.9e-11
K03841	fructose-1,6-bisphosphatase I [EC:3.1.3.11]	54	92.5	778	0.0093	3.6e-16	5.2e-11
K03894	aerobactin synthetase subunit alpha [EC:6.3.2.27]	29	66.5	611	0.0047	7.3e-17	4e-11
K03895	aerobactin synthetase subunit beta [EC:6.3.2.27]	29	66.5	611	0.0047	7.3e-17	4e-11
K03896	acetyl CoA:N6-hydroxylysine acetyl transferase [EC:2.3.1.102]	29	66.5	611	0.0047	7.3e-17	4e-11
K03897	lysine N6-hydroxylase [EC:1.14.13.59]	29	66.5	612	0.0052	1e-16	4.6e-11
K03919	alkylated DNA repair protein [EC:1.14.11.-]	35.5	83	696	0.0082	1.2e-16	2.6e-11
K03923	modulator of drug activity B	40	85.5	701	0.0052	3.9e-17	2.1e-11
K03931	putative isomerase	42.5	99	632	0.00012	8.6e-19	1.3e-10
K03972	phage shock protein E	22.5	66.5	603	2e-05	4.2e-20	8.8e-11
K03974	psp operon transcriptional activator	37	79.5	700	0.019	4.8e-16	2e-11
K03981	thiol:disulfide interchange protein DsbC [EC:5.3.4.1]	45	88	804	0.0036	8.3e-16	3.9e-10
K04013	formate-dependent nitrite reductase, penta-haeme cytochrome c	72.5	127.5	606	0.00093	1e-16	4.3e-10
K04016	formate-dependent nitrite reductase, possible assembly protein	19	61	594	2.3e-06	2.2e-20	4.3e-10
K04018	formate-dependent nitrite reductase complex subunit NrfG	9	35	586	1.7e-07	4.9e-21	1.3e-09
K04019	ethanolamine utilization protein EutA	33.5	80	687	2.2e-05	1e-19	1.5e-10
K04020	phosphotransacetylase	20	59.5	603	3.8e-05	5.1e-20	5.3e-11
K04021	aldehyde dehydrogenase	20	59.5	603	3.8e-05	5.1e-20	5.3e-11
K04022	alcohol dehydrogenase	19.5	59.5	603	4.6e-05	5.9e-20	4.8e-11
K04023	ethanolamine transporter	296.5	601.5	834	1.4e-13	8.2e-12	0.053
K04024	ethanolamine utilization protein EutJ	410	751.5	1344	9.4e-10	1.2e-14	0.00014
K04025	ethanolamine utilization protein EutK	19.5	59.5	603	4.6e-05	5.9e-20	4.8e-11
K04026	ethanolamine utilization protein EutL	39	82	688	2e-05	9.4e-20	1.6e-10
K04027	ethanolamine utilization protein EutM	26	73	603	1.5e-05	8.5e-20	1.9e-10
K04030	ethanolamine utilization protein EutQ	45.5	104.5	605	1.7e-06	1.1e-20	3.5e-10
K04032	ethanolamine utilization cobalamin adenosyltransferase [EC:2.5.1.17]	34.5	76	604	8.6e-05	9.9e-20	3.6e-11
K04033	AraC family transcriptional regulator, ethanolamine operon transcriptional activator	20	59.5	603	4.2e-05	5.5e-20	5.1e-11
K04044	molecular chaperone HscA	40.5	86.5	778	0.0041	1.6e-16	9.1e-11
K04046	hypothetical chaperone protein	37	85	761	0.01	3.6e-16	4.4e-11
K04063	osmotically inducible protein OsmC	42.5	85.5	698	0.022	5.1e-16	1.6e-11
K04064	osmotically inducible lipoprotein OsmE	34	78	657	0.013	1.1e-16	1.1e-11
K04065	hyperosmotically inducible periplasmic protein	41.5	82	760	0.023	5e-16	1.5e-11
K04067	primosomal replication protein N''	40.5	85	700	0.0094	2.5e-16	3.8e-11
K04080	molecular chaperone IbpA	37	79.5	700	0.02	4.9e-16	1.9e-11
K04081	molecular chaperone IbpB	34	78	657	0.013	1.1e-16	1.1e-11
K04082	molecular chaperone HscB	40.5	86.5	778	0.0041	1.6e-16	9.1e-11
K04084	thiol:disulfide interchange protein DsbD [EC:1.8.1.8]	48	99.5	699	0.0037	3.8e-17	3.3e-11
K04091	alkanesulfonate monooxygenase [EC:1.14.14.5]	45.5	88.5	781	0.012	1.3e-15	1e-10
K04333	LuxR family transcriptional regulator, csgAB operon transcriptional regulatory protein	34	78	657	0.013	1.1e-16	1.1e-11
K04334	major curlin subunit	29	66.5	611	0.0047	7.3e-17	4e-11
K04335	minor curlin subunit	29	66.5	611	0.0047	7.3e-17	4e-11
K04336	curli production protein	29	66.5	611	0.0047	7.3e-17	4e-11
K04337	curli production assembly/transport component CsgE	19.5	55	586	0.0002	2.2e-18	1.4e-10
K04338	curli production assembly/transport component CsgF	29	66.5	611	0.0047	7.3e-17	4e-11
K04564	superoxide dismutase, Fe-Mn family [EC:1.15.1.1]	607.5	1136.5	1906	3.2e-13	2.9e-17	0.00016
K04565	Cu/Zn superoxide dismutase [EC:1.15.1.1]	176	239.5	846	0.028	1.9e-15	3.3e-11
K04651	hydrogenase nickel incorporation protein HypA	485.5	669.5	1422	0.001	3.2e-15	5.3e-09
K04691	serine protease DegS [EC:3.4.21.-]	51.5	95.5	701	0.0041	1.3e-16	7.5e-11
K04744	LPS-assembly protein	57.5	107.5	805	0.0027	1.4e-16	1.4e-10
K04752	nitrogen regulatory protein P-II 2	37	85	761	0.011	3.7e-16	4.2e-11
K04753	suppressor of ftsI	51	109	778	0.00091	1.7e-16	6.4e-10
K04754	lipoprotein	52	108	804	0.002	8.7e-17	1.5e-10
K04755	ferredoxin, 2Fe-2S	48	92	779	0.0025	4.5e-16	3.9e-10
K04760	transcription elongation factor GreB	52	102	804	0.0018	8.1e-17	1.6e-10
K04770	Lon-like ATP-dependent protease [EC:3.4.21.-]	51.5	95.5	701	0.004	1.3e-16	7.8e-11
K04771	serine protease Do [EC:3.4.21.107]	34	78.5	657	0.013	1.1e-16	1.1e-11
K04772	serine protease DegQ [EC:3.4.21.-]	52	97	701	0.0035	1.1e-16	8.5e-11
K04774	serine protease SohB [EC:3.4.21.-]	51.5	95.5	701	0.0041	1.3e-16	7.4e-11
K04775	protease YdgD [EC:3.4.21.-]	34	78	657	0.013	1.1e-16	1.1e-11
K04781	salicylate synthetase [EC:5.4.4.2 4.2.99.21]	72	137	1204	0.00037	3.2e-19	1.6e-11
K04783	yersiniabactin salicyl-AMP ligase [EC:6.3.2.-]	19.5	59.5	602	4.8e-05	6.2e-20	4.8e-11
K04784	yersiniabactin nonribosomal peptide synthetase	54	96	618	0.0032	1.4e-17	1.9e-11
K04785	yersiniabactin synthetase, thiazolinyl reductase component	19.5	59.5	602	4.8e-05	6.2e-20	4.8e-11
K04786	yersiniabactin nonribosomal peptide/polyketide synthase	9	35	586	1.8e-07	5.1e-21	1.3e-09
K04844	hypothetical glycosyl hydrolase [EC:3.2.1.-]	46	95.5	644	0.0034	3.3e-16	2.1e-10
K05245	L-carnitine/gamma-butyrobetaine antiporter	9	35	586	1.7e-07	4.8e-21	1.3e-09
K05365	penicillin-binding protein 1B [EC:2.4.1.129 3.4.-.-]	102.5	197	1554	0.004	1.2e-16	7.1e-11
K05368	aquacobalamin reductase / NAD(P)H-flavin reductase [EC:1.16.1.3 1.5.1.29]	80	178	1401	0.0099	2.4e-16	3.3e-11
K05372	AraC family transcriptional regulator	19.5	59.5	602	4.8e-05	6.2e-20	4.8e-11
K05373	MFS transporter, putative signal transducer	20	59.5	602	4.9e-05	6.3e-20	4.8e-11
K05374	yersiniabactin synthetase, thioesterase component	19.5	59.5	602	4.8e-05	6.2e-20	4.8e-11
K05396	D-cysteine desulfhydrase [EC:4.4.1.15]	95	131.5	737	0.086	6.2e-15	9.8e-12
K05499	LacI family transcriptional regulator, repressor for deo operon, udp, cdd, tsx, nupC, and nupG	90.5	117.5	704	0.071	6.1e-15	1.5e-11
K05501	TetR/AcrR family transcriptional regulator	40.5	86.5	778	0.0039	1.6e-16	9.3e-11
K05517	nucleoside-specific channel-forming protein	51.5	124	1213	0.0012	2.2e-18	1.6e-11
K05520	protease I [EC:3.2.-.-]	278.5	391.5	1721	0.014	8.4e-16	5.3e-11
K05522	endonuclease VIII [EC:3.2.2.- 4.2.99.18]	71	168.5	1393	0.01	1.2e-16	1.8e-11
K05523	molecular chaperone HchA (Hsp31)	9.5	35	586	1.8e-07	5.1e-21	1.3e-09
K05526	succinylglutamate desuccinylase [EC:3.5.1.96]	34	78	657	0.014	1.1e-16	1.1e-11
K05527	BolA protein	52	105.5	802	0.0021	9.1e-17	1.4e-10
K05539	tRNA-dihydrouridine synthase A [EC:1.-.-.-]	53.5	109	804	0.00039	4.6e-17	6.6e-10
K05541	tRNA-dihydrouridine synthase C [EC:1.-.-.-]	51.5	100.5	778	0.0021	1e-16	1.6e-10
K05589	cell division protein FtsB	53	107	804	0.0024	1.1e-16	1.3e-10
K05590	ATP-dependent RNA helicase SrmB [EC:2.7.7.-]	51.5	95.5	701	0.0039	1.3e-16	7.9e-11
K05591	ATP-independent RNA helicase DbpA [EC:3.6.4.13]	37	85	778	0.011	3.4e-16	3.7e-11
K05594	ElaB protein	29	66.5	611	0.0047	7.3e-17	4e-11
K05596	LysR family transcriptional regulator, chromosome initiation inhibitor	37	85	778	0.011	4.1e-16	4.3e-11
K05685	macrolide transport system ATP-binding/permease protein [EC:3.6.3.-]	75	183.5	1405	0.00067	6.3e-18	7.8e-11
K05774	ribose 1,5-bisphosphokinase [EC:2.7.4.23]	34	79	657	0.013	1e-16	1.1e-11
K05775	maltose operon periplasmic protein	34	78	657	0.013	1.1e-16	1.1e-11
K05777	putative thiamine transport system substrate-binding protein	90	117	702	0.055	1.1e-15	5.5e-12
K05778	putative thiamine transport system permease protein	34	78	657	0.013	1.1e-16	1.1e-11
K05779	putative thiamine transport system ATP-binding protein	34	78	657	0.013	1.1e-16	1.1e-11
K05780	putative phosphonate transport system ATP-binding protein	47.5	81	657	0.0083	7e-17	1.6e-11
K05781	putative phosphonate transport system ATP-binding protein	47.5	81	657	0.0083	7e-17	1.6e-11
K05782	benzoate membrane transport protein	34.5	84	698	0.0066	4e-16	9.3e-11
K05785	transcriptional antiterminator RfaH	69.5	120	706	0.015	1.5e-15	7.7e-11
K05786	chloramphenicol-sensitive protein RarD	97	149	800	0.0054	1.6e-15	3.7e-10
K05787	DNA-binding protein HU-alpha	51.5	95.5	701	0.0039	1.3e-16	7.9e-11
K05789	chain length determinant protein (polysaccharide antigen chain regulator)	29	70.5	611	0.0016	3.5e-17	9.7e-11
K05790	lipopolysaccharide biosynthesis protein WzzE	37	79.5	700	0.019	4.7e-16	2e-11
K05791	tellurium resistance protein TerZ	16	59.5	598	3.6e-05	1.6e-19	1.3e-10
K05792	tellurite resistance protein TerA	20	65	599	2.7e-05	1.8e-19	1.9e-10
K05793	tellurite resistance protein TerB	16	59.5	598	3e-05	1.4e-19	1.4e-10
K05796	electron transport protein HydN	121	169	699	0.027	3.5e-15	5.7e-11
K05798	LysR family transcriptional regulator, transcriptional activator for leuABCD operon	46.5	81.5	703	0.037	1.9e-15	1.9e-11
K05800	Lrp/AsnC family transcriptional regulator	57	129	760	0.00032	2.2e-16	2.6e-09
K05802	potassium efflux system protein KefA	51.5	100.5	778	0.002	1e-16	1.7e-10
K05803	lipoprotein NlpI	51.5	95.5	701	0.0039	1.3e-16	7.9e-11
K05805	CreA protein	38	85	761	0.008	2.9e-16	5.4e-11
K05811	putative lipoprotein	37	79.5	700	0.02	4.8e-16	1.9e-11
K05812	conserved hypothetical protein	37	85	761	0.011	3.8e-16	4.3e-11
K05816	sn-glycerol 3-phosphate transport system ATP-binding protein [EC:3.6.3.20]	40	90.5	704	0.0014	9.1e-17	2.4e-10
K05820	MFS transporter, PPP family, 3-phenylpropionic acid transporter	44	89.5	780	0.0023	1.1e-16	1.4e-10
K05834	homoserine/homoserine lactone efflux protein	35	82.5	698	0.0074	1.3e-16	3.1e-11
K05835	threonine efflux protein	42.5	80.5	698	0.031	6.8e-16	1.2e-11
K05838	putative thioredoxin	101.5	166	840	0.0059	7.3e-16	1.8e-10
K05839	haemolysin expression modulating protein	37	79.5	701	0.02	4.8e-16	2e-11
K05844	ribosomal protein S6 modification protein	40	89.5	698	0.0012	3.7e-17	1.4e-10
K05851	adenylate cyclase, class 1 [EC:4.6.1.1]	51.5	95.5	701	0.0039	1.3e-16	7.9e-11
K05875	methyl-accepting chemotaxis protein II, aspartate sensor receptor	35	74.5	620	0.021	1.6e-15	4.7e-11
K05880	transcriptional activator for dhaKLM operon	27.5	96	1186	6.5e-06	1.5e-20	1.3e-10
K05881	PTS hybrid protein	38.5	82.5	614	4.3e-05	3.4e-19	1.9e-10
K05887	quinate/shikimate dehydrogenase [EC:1.1.1.282]	9.5	35	588	9.5e-08	3.5e-21	1.6e-09
K05916	nitric oxide dioxygenase [EC:1.14.12.17]	41	85.5	778	0.0074	2.8e-16	5.9e-11
K05939	acyl-[acyl-carrier-protein]-phospholipid O-acyltransferase / long-chain-fatty-acid--[acyl-carrier-protein] ligase [EC:2.3.1.40 6.2.1.20]	79	180.5	1399	0.004	6.2e-17	4.4e-11
K05964	holo-ACP synthase [EC:2.7.7.61]	73	140.5	783	0.0011	1.8e-16	5.2e-10
K05966	triphosphoribosyl-dephospho-CoA synthase [EC:2.7.8.25]	81.5	146.5	781	0.003	6.4e-16	4e-10
K05982	deoxyribonuclease V [EC:3.1.21.7]	37	79.5	700	0.018	4.4e-16	2.1e-11
K05984	excinuclease Cho [EC:3.1.25.-]	34	78	657	0.014	1.1e-16	1.1e-11
K05997	Fe-S cluster assembly protein SufA	37	79.5	700	0.02	4.8e-16	1.9e-11
K06006	periplasmic protein CpxP	37	79.5	700	0.02	4.7e-16	1.9e-11
K06039	uncharacterized protein involved in oxidation of intracellular sulfur	40.5	85	700	0.0093	2.5e-16	3.8e-11
K06048	carboxylate-amine ligase [EC:6.3.-.-]	35	85	697	0.0047	1.3e-16	6.1e-11
K06073	vitamin B12 transport system permease protein	37	79.5	700	0.019	4.8e-16	1.9e-11
K06074	vitamin B12 transport system ATP-binding protein [EC:3.6.3.33]	37	79.5	700	0.019	4.8e-16	1.9e-11
K06075	MarR family transcriptional regulator, transcriptional regulator for hemolysin	48	88	782	0.012	2.6e-15	1.8e-10
K06077	outer membrane lipoprotein SlyB	52	100.5	777	0.0062	3.4e-16	9e-11
K06079	copper homeostasis protein (lipoprotein)	75	149.5	770	0.00099	1.2e-15	2.7e-09
K06080	RcsF protein	37	79.5	700	0.02	4.8e-16	1.9e-11
K06132	putative cardiolipin synthase [EC:2.7.8.-]	34.5	79.5	695	0.013	9.6e-17	1.1e-11
K06140	regulator of nucleoside diphosphate kinase	37	85	778	0.011	3.4e-16	3.7e-11
K06141	MFS transporter, TsgA protein	34	78	657	0.013	1.1e-16	1.1e-11
K06144	universal stress protein B	37	79.5	700	0.02	4.8e-16	1.9e-11
K06145	LacI family transcriptional regulator, gluconate utilization system Gnt-I transcriptional repressor	55.5	106	782	0.0076	1.9e-15	2.6e-10
K06146	LacI family transcriptional regulator, gluconate utilization system Gnt-II transcriptional activator	19.5	59.5	602	4.8e-05	6e-20	4.8e-11
K06149	universal stress protein A	51.5	95.5	701	0.0039	1.3e-16	7.9e-11
K06155	Gnt-I system high-affinity gluconate transporter	35	82	696	0.011	1.1e-16	1.4e-11
K06156	Gnt-I system low-affinity gluconate transporter	39.5	79.5	700	0.019	6.3e-16	2.5e-11
K06157	Gnt-II system L-idonate transporter	9	35	586	1.7e-07	4.8e-21	1.3e-09
K06159	putative ATP-binding cassette transporter	34	78.5	657	0.013	1.1e-16	1.1e-11
K06162	PhnM protein	47	81.5	657	0.0073	6.3e-17	1.8e-11
K06164	PhnI protein	47	81	657	0.0076	6.5e-17	1.7e-11
K06165	PhnH protein	42	81	657	0.014	1.1e-16	1.1e-11
K06166	PhnG protein	40	80.5	657	0.0053	4.8e-17	2.4e-11
K06175	tRNA pseudouridine synthase C [EC:5.4.99.12]	40.5	86.5	802	0.0045	1.5e-16	7.5e-11
K06176	tRNA pseudouridine13 synthase [EC:5.4.99.27]	40.5	85	777	0.0089	2.1e-16	3.5e-11
K06181	ribosomal large subunit pseudouridine synthase E [EC:5.4.99.12]	51	89.5	802	0.013	6.4e-16	4.7e-11
K06186	small protein A	52	102	804	0.0018	8.1e-17	1.6e-10
K06189	magnesium and cobalt transporter	53	106.5	804	0.0025	1.1e-16	1.3e-10
K06190	intracellular septation protein	52	101.5	778	0.0018	8.9e-17	1.7e-10
K06192	paraquat-inducible protein B	50	101	701	0.011	2.8e-16	3.2e-11
K06195	ApaG protein	37	85	778	0.01	3.3e-16	4e-11
K06202	CyaY protein	40.5	86.5	778	0.0039	1.5e-16	9.3e-11
K06203	CysZ protein	53	99	701	0.0067	2.2e-16	5.6e-11
K06204	DnaK suppressor protein	53.5	112.5	804	0.0034	1.3e-16	1e-10
K06205	MioC protein	51.5	95.5	701	0.0039	1.3e-16	7.9e-11
K06211	HipB family transcriptional regulator, involved in the regulation of NAD biosynthesis	67.5	110	700	0.021	7e-16	2.3e-11
K06214	curli production assembly/transport component CsgG	29	66.5	611	0.0047	7.3e-17	4e-11
K06219	S-adenosylmethionine-dependent methyltransferase	37	79.5	699	0.02	4.8e-16	1.9e-11
K06221	2,5-diketo-D-gluconate reductase A [EC:1.1.1.274]	126.5	211.5	1381	0.039	2.6e-16	3.3e-12
K06222	2,5-diketo-D-gluconate reductase B [EC:1.1.1.274]	35	83	696	0.008	1.2e-16	2.6e-11
K06281	hydrogenase large subunit [EC:1.12.99.6]	112	195	1208	0.00011	1.7e-18	2.2e-10
K06282	hydrogenase small subunit [EC:1.12.99.6]	112	195	1208	0.00011	1.7e-18	2.2e-10
K06445	acyl-CoA dehydrogenase [EC:1.3.99.-]	37	80.5	760	0.018	4.1e-16	1.9e-11
K06447	succinylglutamic semialdehyde dehydrogenase [EC:1.2.1.71]	34	78	657	0.014	1.1e-16	1.1e-11
K06858	vitamin B12 transport system substrate-binding protein	37	79.5	700	0.019	4.8e-16	1.9e-11
K06866	autonomous glycyl radical cofactor	40.5	85	700	0.0093	2.5e-16	3.8e-11
K06872	None	1141	1689	2331	6.9e-12	5.6e-12	0.012
K06879	7-cyano-7-deazaguanine reductase [EC:1.7.1.13]	53	103.5	804	0.0032	1.4e-16	1.2e-10
K06887	None	52.5	207	2374	2e-07	3.9e-21	1e-09
K06889	None	3194	4024.5	4351	1.3e-15	3.2e-10	0.32
K06890	None	944	1403.5	2506	3.9e-06	1.8e-17	2.6e-08
K06894	None	93	230	1314	3.9e-05	1.4e-18	5.7e-10
K06899	nucleoid-associated protein	51.5	95.5	701	0.0039	1.2e-16	7.8e-11
K06903	None	309	593.5	900	1.4e-11	3.1e-12	0.0079
K06904	None	135.5	234	1210	0.00042	4.4e-18	1e-10
K06905	None	406.5	720	1448	4.5e-12	2.3e-19	5.2e-06
K06906	None	108	212	1252	0.00021	9.8e-19	7.5e-11
K06907	None	430	782.5	1478	1.3e-13	1.6e-19	1.9e-05
K06908	None	359.5	614.5	928	4.4e-12	1.9e-12	0.009
K06910	None	296	457	1437	0.018	1.7e-15	6.4e-11
K06915	None	171.5	246.5	816	0.015	9.5e-16	5.5e-11
K06916	None	39.5	87.5	778	0.0085	3.3e-16	5.5e-11
K06917	tRNA 2-selenouridine synthase [EC:2.9.1.-]	53	110.5	774	0.0016	1.6e-16	3.1e-10
K06918	None	40.5	85	700	0.0094	2.4e-16	3.7e-11
K06946	None	32.5	76	658	0.0046	4.4e-17	2.7e-11
K06952	None	206	305.5	1284	0.0094	2.7e-15	2.6e-10
K06956	None	90.5	170.5	797	0.0027	1.4e-15	8.5e-10
K06957	tRNA(Met) cytidine acetyltransferase [EC:2.3.1.-]	51.5	95.5	701	0.0039	1.3e-16	7.9e-11
K06968	ribosomal RNA large subunit methyltransferase M [EC:2.1.1.-]	51.5	108	780	0.0038	1.2e-16	8.3e-11
K06970	ribosomal RNA large subunit methyltransferase F [EC:2.1.1.181]	62	138.5	701	0.0002	1.4e-16	3.1e-09
K06980	None	53	109	804	0.0015	7.8e-17	2e-10
K07000	None	84.5	183.5	1404	0.0051	8.5e-17	4e-11
K07001	None	811	1406.5	1791	1.2e-14	4.3e-12	0.07
K07008	glutamine amidotransferase	40.5	86.5	778	0.005	1.9e-16	7.7e-11
K07014	None	55	106.5	701	0.0055	2.2e-16	7.8e-11
K07019	None	48.5	91.5	778	0.011	3.5e-16	3.7e-11
K07026	mannosyl-3-phosphoglycerate phosphatase [EC:3.1.3.70]	29	66.5	611	0.0046	7.2e-17	4e-11
K07034	None	47.5	95	700	0.0028	1.5e-16	1.5e-10
K07038	inner membrane protein	99.5	208	1330	0.0011	1.2e-17	6.6e-11
K07039	uncharacterized protein	35	84	698	0.0066	8.6e-17	2.7e-11
K07048	phosphotriesterase-related protein	51	133	1206	3e-05	8.9e-20	1e-10
K07054	None	68.5	163.5	843	0.0022	1.2e-15	1e-09
K07062	None	79	158.5	797	0.0002	2.9e-18	1.8e-10
K07071	None	99	184	823	0.0011	3.2e-15	5e-09
K07091	lipopolysaccharide export system permease protein	52	105	804	0.0017	7.7e-17	1.6e-10
K07109	None	63.5	94.5	701	0.06	2e-15	8e-12
K07112	None	432	502	1508	0.031	1.2e-15	1.8e-11
K07113	UPF0716 protein FxsA	48	95	761	0.011	2.7e-16	3.2e-11
K07120	None	31.5	81.5	700	8.2e-05	5.4e-19	1.3e-10
K07121	None	52	100.5	777	0.0044	1.2e-16	6.8e-11
K07127	5-hydroxyisourate hydrolase [EC:3.5.2.17]	63	144	818	0.00086	6.5e-15	1.1e-08
K07136	None	37	79.5	700	0.02	4.8e-16	2e-11
K07140	None	37	85	761	0.01	3.6e-16	4.4e-11
K07147	None	35.5	86.5	701	0.0046	2.8e-16	1.2e-10
K07153	high frequency lysogenization protein	51.5	98	777	0.0039	1.1e-16	7.3e-11
K07184	SH3 domain protein	51.5	95.5	701	0.0039	1.3e-16	7.9e-11
K07186	membrane protein	40.5	85	700	0.0093	2.5e-16	3.8e-11
K07224	putative lipoprotein	47.5	89.5	762	0.015	2.7e-16	1.9e-11
K07225	putative hemin transport protein	37	85	760	0.011	3.9e-16	4.2e-11
K07227	hypothetical protein	10	35	587	8.1e-08	3.3e-21	1.8e-09
K07229	None	46.5	86.5	780	0.0093	3e-15	2.9e-10
K07232	cation transport protein ChaC	35	82.5	695	0.0076	1.1e-16	2.7e-11
K07233	copper resistance protein B	19.5	55	586	0.00021	2.4e-18	1.4e-10
K07235	tRNA 2-thiouridine synthesizing protein D [EC:2.8.1.-]	51.5	95.5	701	0.0041	1.3e-16	7.5e-11
K07236	tRNA 2-thiouridine synthesizing protein C	51.5	95.5	701	0.0039	1.3e-16	7.9e-11
K07237	tRNA 2-thiouridine synthesizing protein B	51.5	95.5	701	0.0039	1.3e-16	7.9e-11
K07243	high-affinity iron transporter	117	169	847	0.02	2.7e-15	8.2e-11
K07245	putative copper resistance protein D	63	145	1253	0.0056	5.8e-17	2.5e-11
K07248	lactaldehyde dehydrogenase / glycolaldehyde dehydrogenase [EC:1.2.1.22 1.2.1.21]	255.5	367.5	1414	0.085	4.5e-16	9.9e-13
K07250	4-aminobutyrate aminotransferase / (S)-3-amino-2-methylpropionate transaminase [EC:2.6.1.19 2.6.1.22]	142	193	1224	0.0092	3.6e-17	7.9e-12
K07251	thiamine kinase [EC:2.7.1.89]	37	79.5	700	0.02	4.8e-16	1.9e-11
K07261	penicillin-insensitive murein endopeptidase [EC:3.4.24.-]	45.5	92.5	696	0.0027	3.1e-17	4.5e-11
K07262	D-alanyl-D-alanine endopeptidase (penicillin-binding protein 7) [EC:3.4.99.-]	38.5	84.5	698	0.0028	4.8e-17	5.9e-11
K07264	4-amino-4-deoxy-L-arabinose transferase [EC:2.4.2.43]	45.5	89.5	701	0.0056	6.8e-17	2.9e-11
K07265	capsular polysaccharide export protein	11.5	38	586	2.6e-07	6.9e-21	1.2e-09
K07266	capsular polysaccharide export protein	11.5	38	586	2.6e-07	6.9e-21	1.2e-09
K07269	hypothetical protein	37	79.5	700	0.02	4.8e-16	1.9e-11
K07275	outer membrane protein	49	89.5	779	0.013	1.5e-15	9.2e-11
K07278	outer membrane protein	52.5	101.5	777	0.0048	1.4e-16	6.2e-11
K07279	hypothetical protein	9	35	587	1.9e-07	5.1e-21	1.2e-09
K07283	putative salt-induced outer membrane protein	34	79.5	695	0.013	1e-16	1e-11
K07285	outer membrane lipoprotein	55.5	146.5	1234	0.00089	2.2e-18	2.5e-11
K07286	uncharacterized lipoprotein	40.5	86.5	778	0.0047	1.8e-16	8.1e-11
K07287	lipoprotein-34	52	101.5	778	0.0017	9e-17	1.8e-10
K07289	AsmA protein	46.5	88	700	0.029	6.8e-16	1.3e-11
K07290	hypothetical protein	30	70.5	656	0.0021	5e-17	8.7e-11
K07300	Ca2+:H+ antiporter	34.5	78.5	657	0.013	1.1e-16	1.1e-11
K07309	putative dimethyl sulfoxide reductase subunit YnfE [EC:1.8.99.-]	93.5	144.5	670	0.063	1.5e-15	5.5e-12
K07310	Tat-targeted selenate reductase subunit YnfF [EC:1.97.1.9]	63.5	102.5	594	0.0016	5e-16	7.8e-10
K07311	Tat-targeted selenate reductase subunit YnfG	10	40	587	4.3e-08	2.2e-21	2.2e-09
K07312	Tat-targeted selenate reductase subunit YnfH	37	79.5	700	0.02	4.8e-16	1.9e-11
K07313	serine/threonine protein phosphatase 1 [EC:3.1.3.16]	423	563	1393	0.011	1.2e-15	1.1e-10
K07314	serine/threonine protein phosphatase 2 [EC:3.1.3.16]	9	35	586	1.7e-07	4.8e-21	1.3e-09
K07320	putative adenine-specific DNA-methyltransferase [EC:2.1.1.72]	52	102	804	0.0018	8e-17	1.6e-10
K07323	putative toluene tolerance protein	53	107	804	0.0024	1.1e-16	1.3e-10
K07334	proteic killer suppression protein	213.5	351.5	1819	1.3e-05	1.1e-18	1.4e-09
K07336	PKHD-type hydroxylase [EC:1.14.11.-]	21	60.5	691	1.7e-05	3.5e-19	4.7e-10
K07340	hypothetical protein	40.5	85	777	0.0081	1.9e-16	3.8e-11
K07346	fimbrial chaperone protein	106.5	253.5	1973	0.0076	7.4e-17	2e-11
K07348	minor fimbrial subunit	47	86.5	721	0.039	6.2e-15	5e-11
K07350	minor fimbrial subunit	26.5	69	614	0.00059	1.6e-18	3.2e-11
K07351	fimbrial protein	46.5	81.5	703	0.037	1.9e-15	1.9e-11
K07357	type 1 fimbriae regulatory protein FimB	57	140.5	1227	0.00067	1.5e-18	2.6e-11
K07358	type 1 fimbriae regulatory protein FimE	9	35	586	1.7e-07	4.8e-21	1.3e-09
K07390	monothiol glutaredoxin	53	107	802	0.0022	9.6e-17	1.4e-10
K07393	putative glutathione S-transferase	61	119.5	704	0.025	1e-15	2.3e-11
K07400	Fe/S biogenesis protein NfuA	51.5	98	777	0.004	1.2e-16	7.2e-11
K07454	putative restriction endonuclease	44	78.5	635	0.0098	2e-16	2.9e-11
K07459	putative ATP-dependent endonuclease of the OLD family	123	182.5	782	0.021	4.5e-15	1.1e-10
K07470	DNA gyrase inhibitor	34	78	657	0.013	1.1e-16	1.1e-11
K07471	probable transcriptional regulator	9	35	586	1.7e-07	4.9e-21	1.3e-09
K07479	putative DNA topoisomerase	51.5	95.5	701	0.0039	1.3e-16	7.9e-11
K07480	insertion element IS1 protein InsB	104.5	391.5	4770	5.2e-07	7.1e-21	7e-10
K07484	transposase	457	684.5	3060	0.0035	1e-17	1.3e-11
K07559	putative RNA 2'-phosphotransferase [EC:2.7.1.-]	62.5	90.5	606	0.008	4.5e-16	7.8e-11
K07589	D-erythro-7,8-dihydroneopterin triphosphate epimerase [EC:5.-.-.-]	35	79	657	0.018	1.5e-16	8.5e-12
K07591	threonine dehydratase operon activator protein	9	35	586	1.7e-07	4.8e-21	1.3e-09
K07592	LysR family transcriptional regulator, tdc operon transcriptional activator	29	66.5	611	0.006	1.9e-16	5.9e-11
K07637	two-component system, OmpR family, sensor histidine kinase PhoQ [EC:2.7.13.3]	37	80.5	760	0.019	4.3e-16	1.8e-11
K07638	two-component system, OmpR family, osmolarity sensor histidine kinase EnvZ [EC:2.7.13.3]	40	86.5	761	0.0095	3.4e-16	4.7e-11
K07639	two-component system, OmpR family, sensor histidine kinase RstB [EC:2.7.13.3]	34	78	672	0.014	1.1e-16	1e-11
K07640	two-component system, OmpR family, sensor histidine kinase CpxA [EC:2.7.13.3]	40.5	85	700	0.0081	2.1e-16	4.2e-11
K07641	two-component system, OmpR family, sensor histidine kinase CreC [EC:2.7.13.3]	34	81.5	698	0.0054	4e-17	2e-11
K07642	two-component system, OmpR family, sensor histidine kinase BaeS [EC:2.7.13.3]	37	85	761	0.011	3.8e-16	4.2e-11
K07643	two-component system, OmpR family, sensor histidine kinase BasS [EC:2.7.13.3]	34	78	657	0.013	1.1e-16	1.1e-11
K07644	two-component system, OmpR family, heavy metal sensor histidine kinase CusS [EC:2.7.13.3]	80	206	1909	0.0013	4.5e-18	2.4e-11
K07645	two-component system, OmpR family, sensor histidine kinase QseC [EC:2.7.13.3]	40.5	85	712	0.008	2.1e-16	4.2e-11
K07647	two-component system, OmpR family, sensor histidine kinase TorS [EC:2.7.13.3]	9	35	586	1.7e-07	4.8e-21	1.3e-09
K07648	two-component system, OmpR family, aerobic respiration control sensor histidine kinase ArcB [EC:2.7.13.3]	51.5	95.5	701	0.0039	1.3e-16	7.9e-11
K07659	two-component system, OmpR family, phosphate regulon response regulator OmpR	40	86.5	761	0.0095	3.4e-16	4.7e-11
K07660	two-component system, OmpR family, response regulator PhoP	47.5	83	780	0.044	3.8e-15	2.5e-11
K07661	two-component system, OmpR family, response regulator RstA	34	78	673	0.014	1.1e-16	1e-11
K07662	two-component system, OmpR family, response regulator CpxR	51.5	95.5	701	0.0039	1.3e-16	7.9e-11
K07663	two-component system, OmpR family, catabolic regulation response regulator CreB	34	81.5	698	0.0054	4e-17	2e-11
K07664	two-component system, OmpR family, response regulator BaeR	37	85	761	0.011	3.9e-16	4.2e-11
K07665	two-component system, OmpR family, copper resistance phosphate regulon response regulator CusR	330	588	2163	9.7e-05	2.2e-17	1.7e-09
K07666	two-component system, OmpR family, response regulator QseB	40.5	85	700	0.0095	2.5e-16	3.8e-11
K07673	two-component system, NarL family, nitrate/nitrite sensor histidine kinase NarX [EC:2.7.13.3]	37.5	85	761	0.0097	3.4e-16	4.7e-11
K07674	two-component system, NarL family, nitrate/nitrite sensor histidine kinase NarQ [EC:2.7.13.3]	30.5	70.5	611	0.0013	2.9e-17	1.1e-10
K07675	two-component system, NarL family, sensor histidine kinase UhpB [EC:2.7.13.3]	47.5	83	742	0.049	6.2e-15	3.1e-11
K07676	two-component system, NarL family, sensor histidine kinase RcsD [EC:2.7.13.3]	37	79.5	700	0.02	4.8e-16	1.9e-11
K07677	two-component system, NarL family, capsular synthesis sensor histidine kinase RcsC [EC:2.7.13.3]	41.5	86.5	780	0.0061	1.6e-15	3.2e-10
K07678	two-component system, NarL family, sensor histidine kinase BarA [EC:2.7.13.3]	34	78	673	0.014	1.1e-16	1e-11
K07679	two-component system, NarL family, sensor histidine kinase EvgS [EC:2.7.13.3]	12.5	42	597	1.4e-06	4.8e-20	1.1e-09
K07684	two-component system, NarL family, nitrate/nitrite response regulator NarL	39.5	85.5	761	0.0083	3e-16	5.3e-11
K07685	two-component system, NarL family, nitrate/nitrite response regulator NarP	19	61	594	2.3e-06	2.2e-20	4.3e-10
K07686	two-component system, NarL family, uhpT operon response regulator UhpA	47.5	94	747	0.039	4.4e-15	3.7e-11
K07689	two-component system, NarL family, invasion response regulator UvrY	37	79.5	700	0.019	4.7e-16	2e-11
K07690	two-component system, NarL family, response regulator EvgA	11.5	42	586	3e-06	3.7e-20	4.8e-10
K07701	two-component system, CitB family, sensor histidine kinase DcuS [EC:2.7.13.3]	34	78	657	0.013	1.1e-16	1.1e-11
K07703	two-component system, CitB family, response regulator DcuR	42.5	80.5	698	0.029	6.7e-16	1.3e-11
K07708	two-component system, NtrC family, nitrogen regulation sensor histidine kinase GlnL [EC:2.7.13.3]	37.5	85	778	0.0095	3e-16	4.3e-11
K07709	two-component system, NtrC family, sensor histidine kinase HydH [EC:2.7.13.3]	28.5	65.5	603	0.00013	1.3e-19	2.8e-11
K07710	two-component system, NtrC family, sensor histidine kinase AtoS [EC:2.7.13.3]	9	35	586	1.8e-07	5e-21	1.3e-09
K07711	two-component system, NtrC family, sensor histidine kinase YfhK [EC:2.7.13.3]	37	79.5	700	0.02	4.8e-16	1.9e-11
K07712	two-component system, NtrC family, nitrogen regulation response regulator GlnG	37.5	87	778	0.0092	2.9e-16	4.5e-11
K07714	two-component system, NtrC family, response regulator AtoC	9	35	586	1.6e-07	4.6e-21	1.3e-09
K07715	two-component system, NtrC family, response regulator YfhA	37	83	700	0.019	4.7e-16	2e-11
K07722	CopG family transcriptional regulator, nickel-responsive regulator	94.5	146.5	697	0.0025	5.5e-17	7.8e-11
K07724	Ner family transcriptional regulator	49.5	93.5	701	0.0047	9.1e-17	4.7e-11
K07733	prophage regulatory protein	50	100	760	0.0019	1.6e-16	2.5e-10
K07735	putative transcriptional regulator	101	221.5	833	0.00019	3.9e-15	3.5e-08
K07740	regulator of sigma D	34	78	657	0.013	1.1e-16	1.1e-11
K07749	formyl-CoA transferase [EC:2.8.3.16]	97	152	712	0.0013	3.8e-16	7.7e-10
K07751	PepB aminopeptidase [EC:3.4.11.23]	51.5	95.5	701	0.0038	1.2e-16	8e-11
K07757	sugar-phosphatase [EC:3.1.3.23]	35	82.5	657	0.012	9.8e-17	1.2e-11
K07771	two-component system, OmpR family, response regulator BasR	37	85	761	0.011	3.8e-16	4.2e-11
K07772	two-component system, OmpR family, torCAD operon response regulator TorR	9	35	586	1.5e-07	4.5e-21	1.4e-09
K07773	two-component system, OmpR family, aerobic respiration control protein ArcA	51.5	95.5	701	0.0039	1.3e-16	7.9e-11
K07781	LuxR family transcriptional regulator, capsular biosynthesis positive transcription factor	34	78	657	0.013	1.1e-16	1.1e-11
K07782	LuxR family transcriptional regulator	42.5	85	780	0.016	6e-16	3.4e-11
K07784	MFS transporter, OPA family, hexose phosphate transport protein UhpT	34	80	657	0.01	8.2e-17	1.4e-11
K07786	MFS transporter, multidrug resistance protein Y	9	35	586	1.7e-07	4.8e-21	1.3e-09
K07787	Cu(I)/Ag(I) efflux system membrane protein CusA	97	222.5	1315	9.4e-05	8.8e-18	8.9e-10
K07788	RND superfamily, multidrug transport protein MdtB	42	86	778	0.014	4.2e-16	3.2e-11
K07789	RND superfamily, multidrug transport protein MdtC	42	86	778	0.013	4.2e-16	3.2e-11
K07792	anaerobic C4-dicarboxylate transporter DcuB	77.5	126.5	706	0.0051	3.7e-16	1.3e-10
K07796	Cu(I)/Ag(I) efflux system outer membrane protein CusC	46.5	99.5	1172	0.00066	3.6e-18	5.1e-11
K07797	multidrug resistance protein K	9	35	586	1.7e-07	4.8e-21	1.3e-09
K07798	Cu(I)/Ag(I) efflux system membrane protein CusB	80	208.5	1314	0.00011	6.5e-18	5.9e-10
K07799	putative multidrug efflux transporter MdtA	47.5	91	778	0.016	4.8e-16	2.8e-11
K07803	zinc resistance-associated protein	28.5	66	603	0.00012	1.2e-19	2.9e-11
K07806	UDP-4-amino-4-deoxy-L-arabinose-oxoglutarate aminotransferase [EC:2.6.1.-]	32	72	700	0.012	1.1e-16	1.3e-11
K07810	Cu(I)/Ag(I) efflux system periplasmic protein CusF	60.5	141	1251	0.003	1.6e-17	2.2e-11
K07811	trimethylamine-N-oxide reductase (cytochrome c) 1 [EC:1.7.2.3]	9	35	586	1.5e-07	4.4e-21	1.4e-09
K07812	trimethylamine-N-oxide reductase (cytochrome c) 2 [EC:1.7.2.3]	81	126.5	635	0.015	1.1e-16	9.4e-12
K07821	trimethylamine-N-oxide reductase (cytochrome c) 2, cytochrome c-type subunit TorY	9	35	586	1.5e-07	4.4e-21	1.4e-09
K08092	3-dehydro-L-gulonate 2-dehydrogenase [EC:1.1.1.130]	137.5	192.5	679	0.013	1.7e-16	1.6e-11
K08137	MFS transporter, SP family, galactose:H+ symporter	37	79.5	700	0.019	4.7e-16	2e-11
K08151	MFS transporter, DHA1 family, tetracycline resistance protein	29	100.5	593	9.6e-08	1e-18	6.3e-08
K08154	MFS transporter, DHA1 family, 2-module integral membrane pump EmrD	37	79.5	700	0.019	4.8e-16	1.9e-11
K08156	MFS transporter, DHA1 family, arabinose polymer transporter	320	408	1552	0.079	8.5e-15	1.5e-11
K08160	MFS transporter, DHA1 family, multidrug/chloramphenicol efflux transport protein	34	78	657	0.014	1.1e-16	1.1e-11
K08162	MFS transporter, DHA1 family, multidrug resistance protein	65.5	93	700	0.077	2.8e-15	6.1e-12
K08163	MFS transporter, DHA1 family, multidrug resistance protein	33.5	78	653	0.0097	4.5e-17	8.8e-12
K08172	MFS transporter, MHS family, shikimate and dehydroshikimate transport protein	51.5	124	1213	0.0012	2.1e-18	1.7e-11
K08173	MFS transporter, MHS family, metabolite:H+ symporter	34.5	83	697	0.0053	7.9e-17	3.5e-11
K08219	MFS transporter, UMF2 family, putative MFS family transporter protein	34	78	657	0.013	1.1e-16	1.1e-11
K08223	MFS transporter, FSR family, fosmidomycin resistance protein	95.5	186.5	822	0.00063	1.7e-15	5.8e-09
K08225	MFS transporter, ENTS family, enterobactin (siderophore) exporter	34	78	657	0.015	1.5e-16	1.1e-11
K08227	MFS transporter, LPLT family, lysophospholipid transporter	37	79.5	700	0.02	4.8e-16	1.9e-11
K08277	transcriptional activator CaiF	9	35	586	1.7e-07	4.8e-21	1.3e-09
K08279	carnitine operon protein CaiE	9.5	35	586	2.1e-07	5.5e-21	1.2e-09
K08296	phosphohistidine phosphatase [EC:3.1.3.-]	109	166	780	0.015	4.1e-15	1.7e-10
K08297	crotonobetainyl-CoA dehydrogenase [EC:1.3.99.-]	11	45	586	1.1e-07	4.1e-21	1.6e-09
K08299	carnitinyl-CoA dehydratase [EC:4.2.1.-]	9	35	586	1.7e-07	4.8e-21	1.3e-09
K08300	ribonuclease E [EC:3.1.26.12]	67	132	818	0.0025	6.8e-17	8.8e-11
K08304	membrane-bound lytic murein transglycosylase A [EC:3.2.1.-]	55	109	778	0.0028	1.4e-16	1.3e-10
K08305	membrane-bound lytic murein transglycosylase B [EC:3.2.1.-]	53	106.5	804	0.0024	1.1e-16	1.3e-10
K08306	membrane-bound lytic murein transglycosylase C [EC:3.2.1.-]	52.5	101.5	701	0.0054	1.7e-16	6.4e-11
K08308	membrane-bound lytic murein transglycosylase E [EC:3.2.1.-]	37	79.5	700	0.02	4.8e-16	1.9e-11
K08310	dATP pyrophosphohydrolase [EC:3.6.1.-]	42.5	86.5	803	0.005	1.2e-16	5.4e-11
K08311	putative (di)nucleoside polyphosphate hydrolase [EC:3.6.1.-]	55	109	802	0.0051	3e-16	1.1e-10
K08312	ADP-ribose diphosphatase [EC:3.6.1.-]	51.5	98	777	0.0038	1.1e-16	7.4e-11
K08313	fructose-6-phosphate aldolase 1 [EC:4.1.2.-]	93.5	140	705	0.0072	6.7e-17	1.9e-11
K08314	fructose-6-phosphate aldolase 2 [EC:4.1.2.-]	77.5	140.5	669	0.0041	1.8e-17	1.5e-11
K08315	hydrogenase 3 maturation protease [EC:3.4.-.-]	115	155	703	0.043	4.5e-15	3e-11
K08317	uncharacterized oxidoreductase [EC:1.1.-.-]	73	134	701	0.0098	3.3e-15	2.9e-10
K08318	putative dehydrogenase [EC:1.1.-.-]	29	66.5	611	0.0047	7.3e-17	4e-11
K08319	putative dehydrogenase [EC:1.1.-.-]	10	35	586	1.8e-07	4.5e-21	1.2e-09
K08320	CTP pyrophosphohydrolase [EC:3.6.1.-]	34	78	657	0.013	1.1e-16	1.1e-11
K08323	starvation sensing protein RspA	76	145.5	783	0.0039	9.8e-17	6.5e-11
K08324	aldehyde dehydrogenase family protein [EC:1.2.1.-]	34	78	657	0.013	1.1e-16	1.1e-11
K08326	aminopeptidase [EC:3.4.11.-]	9	35	586	1.9e-07	5.2e-21	1.3e-09
K08345	nitrate reductase 2, alpha subunit [EC:1.7.99.4]	34	78	657	0.013	1.1e-16	1.1e-11
K08346	nitrate reductase 2, beta subunit [EC:1.7.99.4]	34	78	656	0.014	1.1e-16	1.1e-11
K08347	nitrate reductase 2, gamma subunit [EC:1.7.99.4]	34	78	657	0.013	1.1e-16	1.1e-11
K08348	formate dehydrogenase-N, alpha subunit [EC:1.2.1.2]	34	78.5	657	0.013	1.1e-16	1.1e-11
K08350	formate dehydrogenase-N, gamma subunit [EC:1.2.1.2]	40.5	85	700	0.0093	2.5e-16	3.8e-11
K08351	biotin sulfoxide reductase [EC:1.-.-.-]	34	78	657	0.013	1.1e-16	1.1e-11
K08354	thiosulfate reductase cytochrome b subunit	10	35	586	1.9e-07	4.6e-21	1.2e-09
K08361	nitrate reductase 2, delta subunit [EC:1.7.99.4]	34	78	657	0.013	1.1e-16	1.1e-11
K08368	MFS transporter, putative metabolite transport protein	13.5	50.5	586	5.3e-08	4.3e-21	2.9e-09
K08369	MFS transporter, putative metabolite:H+ symporter	195	351	1457	0.0019	1.8e-17	4.7e-11
K08475	two-component system, NtrC family, phosphoglycerate transport system sensor histidine kinase PgtB [EC:2.7.13.3]	10	35	586	1.8e-07	4.5e-21	1.2e-09
K08476	two-component system, NtrC family, phosphoglycerate transport system response regulator PgtA	10	35	586	1.8e-07	4.5e-21	1.2e-09
K08478	phosphoglycerate transport regulatory protein PgtC	10	35	586	1.8e-07	4.5e-21	1.2e-09
K08484	phosphotransferase system, enzyme I, PtsP [EC:2.7.3.9]	37	83	700	0.019	4.7e-16	2e-11
K08485	phosphocarrier protein NPr	37	79.5	700	0.02	4.9e-16	1.9e-11
K08567	hydrogenase 2 maturation protease [EC:3.4.24.-]	28.5	69	586	5.6e-06	9.1e-20	5.1e-10
K08680	2-succinyl-6-hydroxy-2,4-cyclohexadiene-1-carboxylate synthase [EC:4.2.99.20]	82.5	147	793	0.0063	5.1e-15	7.8e-10
K08682	acyl carrier protein phosphodiesterase [EC:3.1.4.14]	37	79.5	700	0.02	4.8e-16	1.9e-11
K08723	5'-nucleotidase [EC:3.1.3.5]	34	78	657	0.013	1.1e-16	1.1e-11
K08970	nickel/cobalt exporter	36	78	685	0.017	2.9e-16	1.6e-11
K08984	putative membrane protein	29	72	695	0.0015	2.3e-18	1.3e-11
K08989	putative membrane protein	9.5	35	593	1.9e-07	7.7e-21	1.6e-09
K08990	putative membrane protein	40.5	85	700	0.0094	2.5e-16	3.7e-11
K08992	putative membrane protein	51.5	95.5	700	0.0039	1.2e-16	7.8e-11
K08994	putative membrane protein	35.5	84	698	0.0057	2.9e-16	9e-11
K08996	putative membrane protein	46.5	95	697	0.0022	1.4e-17	3e-11
K08997	hypothetical protein	34	78	673	0.014	1.1e-16	1e-11
K09001	anhydro-N-acetylmuramic acid kinase [EC:2.7.1.-]	131	205.5	854	0.0028	1.7e-16	1.6e-10
K09016	putative pyrimidine permease RutG	34	78	657	0.014	1.1e-16	1.1e-11
K09017	TetR/AcrR family transcriptional regulator	36.5	84	698	0.0026	1.7e-16	1.7e-10
K09018	putative monooxygenase RutA [EC:1.14.-.-]	34	78	657	0.014	1.1e-16	1.1e-11
K09019	putative NADH dehydrogenase/NAD(P)H nitroreductase RutE [EC:1.-.-.-]	34	80.5	695	0.011	9.8e-17	1.5e-11
K09020	putative isochorismatase family protein RutB [EC:3.-.-.-]	35.5	78	657	0.015	1.2e-16	1e-11
K09021	UPF0076 protein RutC	34	78	657	0.014	1.1e-16	1.1e-11
K09023	protein RutD	34	78	657	0.014	1.1e-16	1.1e-11
K09024	putative flavin reductase RutF [EC:1.5.1.-]	34	78	673	0.014	1.1e-16	1e-11
K09131	hypothetical protein	99.5	142	698	0.14	1.1e-14	5.6e-12
K09136	hypothetical protein	53.5	105.5	802	0.0031	9.7e-17	9e-11
K09158	hypothetical protein	52.5	102.5	804	0.0024	1.1e-16	1.3e-10
K09159	hypothetical protein	52	105.5	802	0.0021	9.1e-17	1.4e-10
K09160	hypothetical protein	40.5	85	700	0.0094	2.5e-16	3.7e-11
K09161	hypothetical protein	52	94.5	700	0.022	4.5e-16	1.4e-11
K09181	hypothetical protein	84.5	173.5	800	0.00086	3.6e-15	7e-09
K09251	putrescine aminotransferase [EC:2.6.1.82]	65.5	91	658	0.087	1.1e-15	2.1e-12
K09456	putative acyl-CoA dehydrogenase	35	84	698	0.0073	9.5e-17	2.5e-11
K09475	outer membrane pore protein C	34	78	657	0.013	1.1e-16	1.1e-11
K09476	outer membrane pore protein F	34	78.5	657	0.014	1.2e-16	1e-11
K09477	citrate:succinate antiporter	9	35	586	1.8e-07	5.1e-21	1.3e-09
K09612	alkaline phosphatase isozyme conversion protein [EC:3.4.11.-]	34.5	78.5	657	0.013	1e-16	1.1e-11
K09688	capsular polysaccharide transport system permease protein	11.5	38	586	2.7e-07	7e-21	1.2e-09
K09689	capsular polysaccharide transport system ATP-binding protein	11.5	38	586	2.5e-07	6.7e-21	1.2e-09
K09771	hypothetical protein	33	75.5	715	0.013	1.3e-16	1.3e-11
K09780	hypothetical protein	39.5	90.5	701	0.0044	5.8e-17	3.6e-11
K09781	hypothetical protein	40.5	87	778	0.0035	1.6e-16	1.1e-10
K09788	hypothetical protein	41.5	92.5	778	0.00068	2.4e-17	2.1e-10
K09800	hypothetical protein	55	107	804	0.0024	1.1e-16	1.4e-10
K09806	hypothetical protein	78	113.5	794	0.072	1.5e-15	4.3e-12
K09823	Fur family transcriptional regulator, zinc uptake regulator	37	85	778	0.011	3.5e-16	3.7e-11
K09857	hypothetical protein	47	82	699	0.023	5.4e-16	1.6e-11
K09858	SEC-C motif domain protein	54	110	804	0.0018	9.8e-17	1.8e-10
K09882	cobaltochelatase CobS [EC:6.6.1.2]	19.5	51	603	5.2e-06	1e-19	6e-10
K09889	ribosome-associated protein	53	106.5	804	0.0024	1.1e-16	1.3e-10
K09891	hypothetical protein	51.5	95.5	701	0.0039	1.3e-16	7.9e-11
K09893	hypothetical protein	51.5	95.5	701	0.0039	1.3e-16	7.9e-11
K09894	hypothetical protein	40.5	85	700	0.0093	2.5e-16	3.8e-11
K09895	hypothetical protein	40.5	85	777	0.0093	2.2e-16	3.4e-11
K09896	hypothetical protein	40.5	85	700	0.0094	2.5e-16	3.8e-11
K09897	hypothetical protein	51.5	95.5	701	0.0039	1.3e-16	7.9e-11
K09899	hypothetical protein	51.5	95.5	701	0.0039	1.3e-16	7.9e-11
K09900	hypothetical protein	26.5	73.5	614	7.9e-05	2.9e-19	8.8e-11
K09901	hypothetical protein	40.5	85	700	0.0093	2.5e-16	3.8e-11
K09902	hypothetical protein	51.5	98	777	0.0039	1.2e-16	7.3e-11
K09906	hypothetical protein	51.5	95.5	701	0.0041	1.3e-16	7.5e-11
K09907	hypothetical protein	40.5	85	700	0.0094	2.5e-16	3.8e-11
K09909	hypothetical protein	29	70.5	612	0.0017	3.5e-17	9e-11
K09910	hypothetical protein	40.5	85	700	0.0093	2.5e-16	3.8e-11
K09911	hypothetical protein	51.5	95.5	701	0.0039	1.3e-16	7.9e-11
K09912	hypothetical protein	34	79.5	696	0.014	1.1e-16	9.9e-12
K09913	hypothetical protein	36.5	86	704	0.0046	6.7e-17	3.8e-11
K09914	putative lipoprotein	37.5	85	761	0.0094	3.3e-16	4.7e-11
K09915	hypothetical protein	34.5	82.5	695	0.0075	1.1e-16	2.7e-11
K09920	hypothetical protein	34	79.5	695	0.013	1e-16	1e-11
K09921	hypothetical protein	40.5	86.5	802	0.0046	1.6e-16	7.4e-11
K09923	hypothetical protein	40.5	85	700	0.0094	2.5e-16	3.8e-11
K09927	hypothetical protein	67.5	99	698	0.01	4.6e-16	5.4e-11
K09933	hypothetical protein	34.5	84	698	0.0078	1e-16	2.4e-11
K09934	hypothetical protein	9	35	586	1.7e-07	4.8e-21	1.3e-09
K09946	hypothetical protein	25	64.5	594	5.3e-05	4.5e-19	1.8e-10
K09968	hypothetical protein	12	40	586	8.3e-08	3.2e-21	1.7e-09
K09969	general L-amino acid transport system substrate-binding protein	23	53.5	610	0.00022	2.5e-18	1.5e-10
K09970	general L-amino acid transport system permease protein	23	53.5	609	0.00022	2.6e-18	1.5e-10
K09971	general L-amino acid transport system permease protein	23	53.5	610	0.00022	2.5e-18	1.5e-10
K09972	general L-amino acid transport system ATP-binding protein [EC:3.6.3.-]	98.5	132	638	0.011	3.7e-15	2.5e-10
K09973	hypothetical protein	65.5	110.5	807	0.0037	1.1e-16	7.5e-11
K09975	hypothetical protein	37	85	778	0.012	4.4e-16	3.9e-11
K09978	hypothetical protein	37	79.5	700	0.019	4.8e-16	2e-11
K09980	hypothetical protein	10	35	593	9.5e-08	8.7e-21	3e-09
K09994	PhnO protein [EC:2.3.1.-]	29	66.5	611	0.0046	7.2e-17	4e-11
K09996	arginine transport system substrate-binding protein	34	78	657	0.013	1.1e-16	1.1e-11
K09997	arginine transport system substrate-binding protein	51.5	95.5	701	0.0039	1.3e-16	7.9e-11
K09998	arginine transport system permease protein	51.5	95.5	701	0.0039	1.3e-16	7.9e-11
K09999	arginine transport system permease protein	51.5	95.5	701	0.0039	1.3e-16	7.9e-11
K10000	arginine transport system ATP-binding protein [EC:3.6.3.-]	51.5	95.5	701	0.0039	1.3e-16	7.9e-11
K10001	glutamate/aspartate transport system substrate-binding protein	35	85	717	0.0029	5e-16	3.6e-10
K10002	glutamate/aspartate transport system permease protein	37.5	85	761	0.0094	3.3e-16	4.7e-11
K10003	glutamate/aspartate transport system permease protein	33	80	716	0.0056	9e-17	3.6e-11
K10004	glutamate/aspartate transport system ATP-binding protein [EC:3.6.3.-]	37.5	85	761	0.0094	3.3e-16	4.7e-11
K10009	cystine transport system permease protein	34	78	657	0.013	1.1e-16	1.1e-11
K10011	UDP-GlcUA decarboxylase/UDP-L-Ara4N formyltransferase [EC:1.1.1.- 2.1.2.-]	74	172.5	1401	0.0061	7.9e-17	2.9e-11
K10014	histidine transport system substrate-binding protein	37.5	81	657	0.019	1.5e-16	8.1e-12
K10015	histidine transport system permease protein	34	78	657	0.014	1.1e-16	1e-11
K10016	histidine transport system permease protein	34	78	657	0.014	1.1e-16	1e-11
K10017	histidine transport system ATP-binding protein [EC:3.6.3.21]	34	78	657	0.013	1.1e-16	1.1e-11
K10037	glutamine transport system permease protein	46.5	84.5	698	0.032	7.1e-16	1.1e-11
K10038	glutamine transport system ATP-binding protein [EC:3.6.3.-]	43	80.5	698	0.026	6.1e-16	1.4e-11
K10107	capsular polysaccharide transport system permease protein	11.5	38	586	2.6e-07	6.9e-21	1.2e-09
K10124	carbohydrate-specific outer membrane porin	27.5	96	1186	6.6e-06	1.6e-20	1.3e-10
K10125	two-component system, NtrC family, C4-dicarboxylate transport sensor histidine kinase DctB [EC:2.7.13.3]	10	35.5	593	8.2e-08	8e-21	3.1e-09
K10126	two-component system, NtrC family, C4-dicarboxylate transport response regulator DctD	10	35.5	593	7.8e-08	7.7e-21	3.2e-09
K10213	ribosylpyrimidine nucleosidase [EC:3.2.2.8]	21.5	53.5	587	0.00016	1.1e-18	1.1e-10
K10537	L-arabinose transport system substrate-binding protein	36	78.5	678	0.013	1e-16	1.1e-11
K10538	L-arabinose transport system permease protein	34	78	657	0.013	1.1e-16	1.1e-11
K10539	L-arabinose transport system ATP-binding protein [EC:3.6.3.17]	36	78.5	678	0.013	1e-16	1.1e-11
K10544	D-xylose transport system permease protein	45.5	79.5	657	0.024	2e-16	6.6e-12
K10545	D-xylose transport system ATP-binding protein [EC:3.6.3.17]	49.5	80.5	681	0.025	2e-16	6e-12
K10549	D-allose transport system substrate-binding protein	28	71	612	0.0015	2.1e-18	1.1e-11
K10550	D-allose transport system permease protein	26.5	71	612	0.0019	2.5e-18	9.5e-12
K10551	D-allose transport system ATP-binding protein [EC:3.6.3.17]	26.5	71	612	0.0019	2.6e-18	9.7e-12
K10563	formamidopyrimidine-DNA glycosylase [EC:3.2.2.23 4.2.99.18]	962.5	1549	2094	5.2e-10	3.6e-12	0.0028
K10679	nitroreductase / dihydropteridine reductase [EC:1.-.-.- 1.5.1.34]	81	176.5	1399	0.0087	1e-16	2.1e-11
K10716	voltage-gated potassium channel	13	51	594	4.8e-06	2.6e-20	2.5e-10
K10748	DNA replication terminus site-binding protein	54.5	136	1225	0.0019	4.5e-18	1.5e-11
K10762	putative replication protein	19.5	54.5	586	0.0002	2.2e-18	1.4e-10
K10763	DnaA-homolog protein	52	102	804	0.0018	8e-17	1.6e-10
K10778	AraC family transcriptional regulator, regulatory protein of adaptative response / methylated-DNA-[protein]-cysteine methyltransferase [EC:2.1.1.63]	61.5	132.5	795	0.0031	8.1e-16	4.8e-10
K10804	acyl-CoA thioesterase I [EC:3.1.2.- 3.1.1.5]	69.5	158.5	1494	0.0044	4.8e-17	3.1e-11
K10805	acyl-CoA thioesterase II [EC:3.1.2.-]	97	147.5	833	0.034	4.5e-15	4.7e-11
K10806	acyl-CoA thioesterase YciA [EC:3.1.2.-]	52	101	778	0.002	1e-16	1.6e-10
K10857	exodeoxyribonuclease X [EC:3.1.11.-]	34	78	673	0.014	1.1e-16	1e-11
K10906	exodeoxyribonuclease VIII [EC:3.1.11.-]	29.5	71.5	612	0.0015	3e-18	1.5e-11
K10914	CRP/FNR family transcriptional regulator, cyclic AMP receptor protein	101	182.5	780	0.0022	1.7e-16	2.2e-10
K10939	accessory colonization factor AcfD	9	35	586	1.5e-07	4.4e-21	1.4e-09
K10972	LysR family transcriptional regulator, transcriptional activator of the allD operon	9	35	586	1.9e-07	5.2e-21	1.3e-09
K10973	IclR family transcriptional regulator, negative regulator of allantoin and glyoxylate utilization operons	9	35	586	1.7e-07	4.8e-21	1.3e-09
K10974	cytosine permease	89.5	134.5	645	4.9e-05	7e-19	2.8e-10
K10975	allantoin permease	10.5	38.5	587	5.5e-08	5.7e-21	3.4e-09
K10984	PTS system, galactosamine-specific IIB component [EC:2.7.1.69]	18	64.5	587	1.4e-07	2.2e-19	1.9e-08
K10985	PTS system, galactosamine-specific IIC component	11	59	587	1.8e-08	1.9e-20	1.6e-08
K10986	PTS system, galactosamine-specific IID component	12	59	587	1.4e-08	1.6e-20	1.4e-08
K11013	cytolethal distending toxin subunit A	9	35	586	1.6e-07	4.6e-21	1.3e-09
K11014	cytolethal distending toxin subunit B	9	35	586	1.6e-07	4.6e-21	1.3e-09
K11015	cytolethal distending toxin subunit C	9	35	586	1.6e-07	4.6e-21	1.3e-09
K11066	N-acetylmuramoyl-L-alanine amidase [EC:3.5.1.28]	48	95	701	0.0096	2.6e-16	3.8e-11
K11073	putrescine transport system substrate-binding protein	42	92.5	695	0.0069	5.4e-17	1.8e-11
K11074	putrescine transport system permease protein	34	79.5	695	0.013	1e-16	1e-11
K11075	putrescine transport system permease protein	34	79.5	695	0.013	1e-16	1e-11
K11076	putrescine transport system ATP-binding protein	34	79.5	695	0.013	1e-16	1e-11
K11103	aerobic C4-dicarboxylate transport protein	45.5	87.5	779	0.0067	1e-15	2e-10
K11106	L-tartrate/succinate antiporter	34	78	657	0.013	1.1e-16	1.1e-11
K11107	ferredoxin	51.5	95.5	701	0.0039	1.3e-16	7.9e-11
K11179	tRNA 2-thiouridine synthesizing protein E [EC:2.8.1.-]	52.5	103.5	701	0.0048	1.4e-16	6.6e-11
K11183	phosphocarrier protein FPr	53.5	136	1242	0.0003	6.1e-19	3.5e-11
K11191	PTS system, N-acetylmuramic acid-specific IIB component [EC:2.7.1.69]	9	35	586	1.7e-07	4.8e-21	1.3e-09
K11192	PTS system, N-acetylmuramic acid-specific IIC component	24.5	67	607	0.00019	3.3e-19	3.8e-11
K11201	PTS system, fructose-specific IIA-like component [EC:2.7.1.69]	28.5	100.5	1187	2.4e-06	7.8e-21	2e-10
K11202	PTS system, fructose-specific IIB-like component [EC:2.7.1.69]	144.5	201	1210	0.0012	1.8e-18	1.5e-11
K11203	PTS system, fructose-specific IIC-like component	59.5	113	1195	1.5e-05	3.8e-20	1.1e-10
K11208	GST-like protein	34	78	657	0.013	1.1e-16	1.1e-11
K11250	leucine efflux protein	42	84	700	0.037	3.3e-15	3.1e-11
K11258	acetolactate synthase II small subunit [EC:2.2.1.6]	40.5	85	777	0.0092	2.2e-16	3.5e-11
K11382	MFS transporter, OPA family, phosphoglycerate transporter protein	9	35	586	1.6e-07	4.7e-21	1.3e-09
K11391	ribosomal RNA large subunit methyltransferase G [EC:2.1.1.174]	34	78	657	0.013	1.1e-16	1.1e-11
K11392	ribosomal RNA small subunit methyltransferase F [EC:2.1.1.-]	114.5	151	697	0.08	9.3e-15	1.7e-11
K11472	glycolate oxidase FAD binding subunit	10	35.5	593	8.3e-08	8e-21	3.1e-09
K11474	GntR family transcriptional regulator, glc operon transcriptional activator	9	35	586	1.7e-07	4.8e-21	1.3e-09
K11477	glc operon protein GlcG	19.5	59.5	603	4.6e-05	5.9e-20	4.8e-11
K11534	DeoR family transcriptional regulator, deoxyribose operon repressor	78	109	705	0.15	6.3e-15	2.6e-12
K11535	nucleoside transport protein	46.5	80.5	760	0.023	6.8e-16	2e-11
K11537	MFS transporter, NHS family, xanthosine permease	89.5	164	705	0.00046	7.2e-16	4.3e-09
K11604	manganese/iron transport system substrate-binding protein	55	141	1212	2.7e-05	7.4e-20	1e-10
K11605	manganese/iron transport system permease protein	55	141	1212	2.7e-05	7.4e-20	1e-10
K11606	manganese/iron transport system permease protein	55	141	1212	2.7e-05	7.4e-20	1e-10
K11607	manganese/iron transport system ATP-binding protein	55	141	1212	2.7e-05	7.4e-20	1e-10
K11685	DNA-binding protein StpA	34	78	657	0.013	1.1e-16	1.1e-11
K11719	lipopolysaccharide export system protein LptC	52	102	802	0.002	9e-17	1.5e-10
K11720	lipopolysaccharide export system permease protein	61	169.5	1253	0.00018	4.7e-19	5.1e-11
K11732	phenylalanine-specific permease	34	78	657	0.013	1.1e-16	1.1e-11
K11733	lysine-specific permease	37.5	86.5	762	0.0052	1.8e-16	6.9e-11
K11734	aromatic amino acid transport protein AroP	34	78	657	0.013	1.1e-16	1.1e-11
K11735	GABA permease	9	35	586	1.7e-07	4.8e-21	1.3e-09
K11736	proline-specific permease ProY	34	78	657	0.013	1.1e-16	1.1e-11
K11737	D-serine/D-alanine/glycine transporter	43.5	88	762	0.009	3.6e-16	5.4e-11
K11738	L-asparagine permease	75	116.5	697	0.028	1.3e-15	2.3e-11
K11739	bacteriophage N4 adsorption protein A	9	35	586	1.7e-07	4.8e-21	1.3e-09
K11740	bacteriophage N4 adsorption protein B	11	45	593	1.1e-07	9.8e-21	2.9e-09
K11742	spermidine export protein MdtI	46	82.5	700	0.023	5.6e-16	1.7e-11
K11743	spermidine export protein MdtJ	86.5	108	763	0.3	1.4e-14	8.1e-13
K11744	AI-2 transport protein TqsA	34	78	657	0.013	1.1e-16	1.1e-11
K11745	glutathione-regulated potassium-efflux system ancillary protein KefC	35	82.5	695	0.0073	1e-16	2.8e-11
K11746	glutathione-regulated potassium-efflux system ancillary protein KefF	34	78	656	0.014	1.1e-16	1.1e-11
K11747	glutathione-regulated potassium-efflux system protein KefB	51.5	105.5	802	0.0021	9.2e-17	1.5e-10
K11748	glutathione-regulated potassium-efflux system ancillary protein KefG	37	79.5	700	0.02	4.8e-16	1.9e-11
K11750	esterase FrsA [EC:3.1.-.-]	37	79.5	700	0.019	4.8e-16	1.9e-11
K11751	5'-nucleotidase / UDP-sugar diphosphatase [EC:3.1.3.5 3.6.1.45]	83	182.5	1399	0.0049	7.5e-17	3.8e-11
K11891	type VI secretion system protein ImpL	76	167	1542	0.0099	1.4e-16	2.1e-11
K11892	type VI secretion system protein ImpK	76	167	1542	0.0099	1.4e-16	2.2e-11
K11893	type VI secretion system protein ImpJ	76	167	1542	0.01	1.4e-16	2.2e-11
K11894	type VI secretion system protein ImpI	13.5	51	594	7.9e-06	3.8e-20	2e-10
K11895	type VI secretion system protein ImpH	79.5	167.5	1553	0.011	1.8e-16	2.1e-11
K11896	type VI secretion system protein ImpG	89	188	1555	0.0081	2.1e-16	4.2e-11
K11900	type VI secretion system protein ImpC	67	162.5	1397	0.0079	7.2e-17	1.8e-11
K11901	type VI secretion system protein ImpB	67	162.5	1397	0.0079	7.2e-17	1.8e-11
K11903	type VI secretion system secreted protein Hcp	97.5	187	1560	0.036	5.6e-15	5e-11
K11904	type VI secretion system secreted protein VgrG	36.5	124.5	1189	1.8e-06	1.4e-20	3.8e-10
K11905	type VI secretion system protein	64.5	145.5	1257	0.005	1.4e-17	9.4e-12
K11906	type VI secretion system protein VasD	74.5	165.5	1553	0.007	7.8e-17	2.3e-11
K11907	type VI secretion system protein VasG	64.5	151.5	1258	0.0041	2.7e-17	2.1e-11
K11909	type VI secretion system protein VasI	13	51	594	4.8e-06	2.6e-20	2.5e-10
K11910	type VI secretion system protein VasJ	53	130.5	1207	0.00047	9.2e-19	2.7e-11
K11911	type VI secretion system protein VasL	54.5	136	1225	0.0019	4.3e-18	1.5e-11
K11923	MerR family transcriptional regulator, copper efflux regulator	37	79.5	700	0.019	4.6e-16	2e-11
K11925	SgrR family transcriptional regulator	37	79.5	700	0.019	4.8e-16	1.9e-11
K11926	sigma factor-binding protein Crl	37	79.5	700	0.02	4.8e-16	1.9e-11
K11929	outer membrane pore protein E	34	78	657	0.013	1.1e-16	1.1e-11
K11930	periplasmic protein TorT	9	35	586	1.5e-07	4.4e-21	1.4e-09
K11931	biofilm PGA synthesis lipoprotein PgaB [EC:3.-.-.-]	29	66.5	610	0.0047	7.4e-17	4e-11
K11932	universal stress protein G	37	79.5	700	0.02	4.8e-16	1.9e-11
K11933	NADH oxidoreductase Hcr [EC:1.-.-.-]	37	79.5	700	0.02	4.8e-16	1.9e-11
K11934	outer membrane protein X	75	122.5	705	0.017	6.5e-16	3.3e-11
K11935	biofilm PGA synthesis protein PgaA	29	66.5	610	0.0046	7.3e-17	4e-11
K11936	biofilm PGA synthesis N-glycosyltransferase PgaC [EC:2.4.-.-]	33.5	68.5	612	0.016	4.4e-16	2.5e-11
K11937	biofilm PGA synthesis protein PgaD	29	66.5	611	0.0046	7.2e-17	4e-11
K11938	HMP-PP phosphatase [EC:3.6.1.-]	34	78	657	0.013	1.1e-16	1.1e-11
K11939	inner membrane transporter RhtA	37	79.5	700	0.02	4.8e-16	1.9e-11
K11940	heat shock protein HspQ	37	79.5	700	0.02	4.8e-16	2e-11
K11941	glucans biosynthesis protein C [EC:2.1.-.-]	34	78	657	0.013	1.1e-16	1.1e-11
K11991	tRNA-specific adenosine deaminase [EC:3.5.4.-]	52	100.5	778	0.002	1e-16	1.7e-10
K12056	conjugal transfer mating pair stabilization protein TraG	29	99	1190	6.7e-06	2.2e-20	1.6e-10
K12057	conjugal transfer pilus assembly protein TraF	29	100.5	1190	6.1e-06	2e-20	1.7e-10
K12058	conjugal transfer mating pair stabilization protein TraN	23.5	73.5	1171	5e-07	1.3e-20	1.1e-09
K12059	conjugal transfer pilus assembly protein TrbC	12.5	42	597	1.3e-06	4.7e-20	1.1e-09
K12060	conjugal transfer pilus assembly protein TraU	23.5	73.5	1172	5.6e-07	1.4e-20	1e-09
K12061	conjugal transfer pilus assembly protein TraW	23.5	73.5	1172	5.6e-07	1.4e-20	1e-09
K12062	conjugal transfer pilin signal peptidase TrbI	23.5	73.5	1172	5.7e-07	1.4e-20	1e-09
K12063	conjugal transfer ATP-binding protein TraC	23.5	73.5	1172	5.6e-07	1.4e-20	1e-09
K12064	conjugal transfer pilus assembly protein TraV	12.5	42	597	1.4e-06	4.8e-20	1.1e-09
K12065	conjugal transfer pilus assembly protein TraB	23.5	73.5	1172	5.4e-07	1.3e-20	1e-09
K12066	conjugal transfer pilus assembly protein TraK	23.5	73.5	1172	5.7e-07	1.4e-20	1e-09
K12067	conjugal transfer pilus assembly protein TraE	23.5	73.5	1172	5e-07	1.3e-20	1.1e-09
K12068	conjugal transfer pilus assembly protein TraL	23.5	73.5	1172	5.6e-07	1.4e-20	1e-09
K12070	conjugal transfer pilus assembly protein TraI	10	35	593	1e-07	8.9e-21	2.9e-09
K12071	conjugal transfer pilus assembly protein TraD	10	35.5	593	7.1e-08	7.3e-21	3.3e-09
K12072	conjugative transfer pilus assembly protein TraH	21	67	630	6e-05	3e-19	1.2e-10
K12111	evolved beta-galactosidase subunit alpha [EC:3.2.1.23]	36.5	81.5	681	2.7e-05	8.4e-20	1.1e-10
K12112	evolved beta-galactosidase subunit beta	34.5	71.5	638	0.00015	1.6e-19	2.9e-11
K12113	LacI family transcriptional regulator, ebg operon repressor	19.5	59.5	603	4.5e-05	5.8e-20	4.9e-11
K12147	acidic protein MsyB	34	78	657	0.013	1.1e-16	1.1e-11
K12148	biofilm regulator BssS	37	79.5	700	0.02	4.8e-16	1.9e-11
K12149	DNA-damage-inducible protein I	37	79.5	701	0.019	4.6e-16	2e-11
K12150	HIT-like protein HinT	48	93	701	0.0095	2.6e-16	3.7e-11
K12151	multiple stress resistance protein BhsA	34	78	657	0.013	1.1e-16	1.1e-11
K12152	phosphatase NudJ [EC:3.6.1.-]	37	79.5	700	0.02	4.8e-16	1.9e-11
K12246	poly-alpha-2,8 sialosyl sialyltransferase [EC:2.4.-.-]	9	35	586	1.7e-07	4.8e-21	1.3e-09
K12262	cytochrome b561	36	86	698	0.0073	9.6e-17	2.6e-11
K12264	anaerobic nitric oxide reductase flavorubredoxin	34	78	657	0.013	1.1e-16	1.1e-11
K12265	nitric oxide reductase FlRd-NAD(+) reductase [EC:1.18.1.-]	34	78	657	0.013	1.1e-16	1.1e-11
K12266	anaerobic nitric oxide reductase transcription regulator	34.5	82.5	695	0.0076	1.1e-16	2.7e-11
K12288	pilus assembly protein HofM	37	79.5	700	0.02	4.8e-16	1.9e-11
K12289	pilus assembly protein HofN	37	79.5	700	0.02	4.8e-16	1.9e-11
K12290	pilus assembly protein HofO	34	78	657	0.013	1.1e-16	1.1e-11
K12297	ribosomal RNA large subunit methyltransferase L [EC:2.1.1.52]	131	185	814	0.018	1.8e-15	6.6e-11
K12299	MFS transporter, ACS family, probable galactarate transporter	19.5	59.5	603	4.6e-05	5.9e-20	4.8e-11
K12339	cysteine synthase B [EC:2.5.1.47]	62	97.5	781	0.054	4.3e-15	1.9e-11
K12368	dipeptide transport system substrate-binding protein	51.5	95.5	701	0.004	1.3e-16	7.7e-11
K12370	dipeptide transport system permease protein	40.5	85	700	0.0095	2.5e-16	3.7e-11
K12371	dipeptide transport system ATP-binding protein	40.5	85	700	0.0094	2.5e-16	3.8e-11
K12372	dipeptide transport system ATP-binding protein	40.5	85	700	0.0095	2.5e-16	3.7e-11
K12500	thioesterase III [EC:3.1.2.-]	37	79.5	700	0.02	4.8e-16	1.9e-11
K12507	acyl-CoA synthetase [EC:6.2.1.-]	10	35.5	588	8e-08	2.7e-21	1.6e-09
K12517	major pilin subunit PapA	14	51	594	5.7e-06	2.9e-20	2.3e-10
K12518	outer membrane usher protein PapC	14	51	594	5.7e-06	2.9e-20	2.3e-10
K12519	chaperone protein PapD	14	51	594	5.7e-06	2.9e-20	2.3e-10
K12520	minor pilin subunit PapE	9	35	586	1.7e-07	4.8e-21	1.3e-09
K12521	minor pilin subunit PapF	9	35	586	1.7e-07	4.8e-21	1.3e-09
K12522	adhesin PapG	9	35	586	1.7e-07	4.8e-21	1.3e-09
K12523	minor pilin subunit PapK	9	35	586	1.7e-07	4.8e-21	1.3e-09
K12525	bifunctional aspartokinase/homoserine dehydrogenase 2 [EC:2.7.2.4 1.1.1.3]	75.5	176.5	1399	0.0084	1.1e-16	2.3e-11
K12528	putative selenate reductase molybdopterin-binding subunit	9.5	36.5	593	1.3e-07	4.2e-21	1.4e-09
K12529	putative selenate reductase FAD-binding subunit	9.5	36.5	593	1.3e-07	4.2e-21	1.4e-09
K12582	TDP-Fuc4NAc transferase [EC:2.4.1.-]	37	79.5	700	0.02	4.8e-16	1.9e-11
K12660	2-dehydro-3-deoxy-L-rhamnonate aldolase [EC:4.1.2.-]	19.5	59.5	603	4.6e-05	5.9e-20	4.8e-11
K12661	L-rhamnonate dehydratase [EC:4.2.1.90]	26.5	63	630	7e-05	2.6e-19	9.1e-11
K12678	AIDA-I adhesin-like protein	9	35	586	1.7e-07	4.8e-21	1.3e-09
K12684	serine protease autotransporter [EC:3.4.21.-]	19.5	70	1172	1.7e-07	4.7e-21	1.3e-09
K12700	non-specific riboncleoside hydrolase [EC:3.2.-.-]	100.5	187	663	0.00049	1.6e-16	1.3e-09
K12943	lipoprotein YgeR	34	78	657	0.013	1.1e-16	1.1e-11
K12944	nucleoside triphosphatase [EC:3.6.1.-]	24.5	71	612	0.0016	2e-18	1e-11
K12945	GDP-mannose pyrophosphatase NudK [EC:3.6.1.-]	34	78	657	0.013	1.1e-16	1.1e-11
K12957	uncharacterized zinc-type alcohol dehydrogenase-like protein [EC:1.-.-.-]	34	78	673	0.014	1.1e-16	1e-11
K12961	DnaA initiator-associating protein	37	79.5	700	0.019	4.8e-16	1.9e-11
K12963	undecaprenyl phosphate-alpha-L-ara4N flippase subunit ArnF	30	71.5	700	0.0054	2.8e-17	1.5e-11
K12972	gyoxylate/hydroxypyruvate reductase A [EC:1.1.1.79 1.1.1.81]	90.5	176.5	1560	0.0082	2e-15	2.5e-10
K12973	palmitoyl transferase [EC:2.3.1.-]	37	79.5	700	0.019	4.6e-16	2e-11
K12974	palmitoleoyl transferase [EC:2.3.1.-]	46.5	81.5	703	0.037	1.9e-15	1.9e-11
K12975	phosphoethanolamine transferase	34	78	657	0.013	1.1e-16	1.1e-11
K12983	UDP-glucose:(glucosyl)LPS beta-1,3-glucosyltransferase [EC:2.4.1.-]	9	35	586	1.5e-07	4.4e-21	1.4e-09
K12985	(galactosyl)LPS 1,2-glucosyltransferase [EC:2.4.1.-]	9	35	586	1.7e-07	4.8e-21	1.3e-09
K13014	undecaprenyl phosphate-alpha-L-ara4FN deformylase [EC:3.5.-.-]	32	72	700	0.012	1.1e-16	1.3e-11
K13051	beta-aspartyl-peptidase (threonine type) [EC:3.4.19.5]	84	131.5	779	0.0057	2.9e-16	9.2e-11
K13053	cell division inhibitor SulA	37	80.5	760	0.019	4.3e-16	1.8e-11
K13069	diguanylate cyclase [EC:2.7.7.65]	43.5	85	804	0.02	1.3e-15	4.3e-11
K13243	c-di-GMP-specific phosphodiesterase [EC:3.1.4.52]	9	35	586	1.7e-07	4.8e-21	1.3e-09
K13244	c-di-GMP-specific phosphodiesterase [EC:3.1.4.52]	9	35	586	1.7e-07	4.8e-21	1.3e-09
K13255	ferric iron reductase protein FhuF	34.5	78	657	0.013	1e-16	1.1e-11
K13283	ferrous-iron efflux pump FieF	34	78	657	0.013	1.1e-16	1.1e-11
K13288	oligoribonuclease [EC:3.1.-.-]	104.5	171	840	0.0069	1.1e-15	2e-10
K13301	secretion monitor	37	79.5	700	0.02	4.8e-16	1.9e-11
K13381	bifunctional chitinase/lysozyme [EC:3.2.1.14 3.2.1.17]	19	70	1171	1.6e-07	4.7e-21	1.3e-09
K13574	uncharacterized oxidoreductase [EC:1.1.1.-]	30.5	70.5	613	0.001	3.4e-18	2.8e-11
K13620	putative colanic acid polymerase	29	66.5	611	0.0047	7.3e-17	4e-11
K13628	iron-sulfur cluster assembly protein	45	93.5	805	0.0038	1.1e-16	7.5e-11
K13629	D-serine transporter	24.5	71	612	0.0016	2.1e-18	1.1e-11
K13632	AraC family transcriptional regulator, multiple antibiotic resistance protein MarA	42.5	80.5	698	0.029	6.5e-16	1.3e-11
K13634	LysR family transcriptional regulator, cys regulon transcriptional activator	52	101	778	0.0021	1e-16	1.6e-10
K13635	LysR family transcriptional regulator, cys regulon transcriptional activator	35	82.5	695	0.0074	1.1e-16	2.7e-11
K13636	LysR family transcriptional regulator, D-serine deaminase activator	30	74	657	0.0097	8.7e-17	1.5e-11
K13637	GntR family transcriptional regulator, uxuAB operon transcriptional repressor	51.5	84.5	698	0.024	5.8e-16	1.6e-11
K13638	MerR family transcriptional regulator, Zn(II)-responsive regulator of zntA	37	79.5	700	0.02	4.8e-16	1.9e-11
K13639	MerR family transcriptional regulator, redox-sensitive transcriptional activator SoxR	45	86.5	802	0.016	5e-15	1.9e-10
K13650	MqsR-controlled colanic acid and biofilm protein A	29	66.5	611	0.0047	7.3e-17	4e-11
K13683	putative colanic acid biosynthesis glycosyltransferase [EC:2.4.-.-]	29	66.5	611	0.0047	7.3e-17	4e-11
K13684	putative colanic acid biosynthesis glycosyltransferase [EC:2.4.-.-]	29	66.5	611	0.0047	7.3e-17	4e-11
K13695	probable lipoprotein NlpC	40.5	85	700	0.0091	2.4e-16	3.9e-11
K13735	adhesin/invasin	39.5	154	1768	3.3e-07	5.5e-21	8.5e-10
K13771	Rrf2 family transcriptional regulator, nitric oxide-sensitive transcriptional repressor	45.5	93	782	0.0022	1.9e-16	2.4e-10
K13821	proline dehydrogenase / delta 1-pyrroline-5-carboxylate dehydrogenase [EC:1.5.99.8 1.5.1.12]	131	295	1416	0.00022	4e-17	1.1e-09
K13888	macrolide-specific efflux protein MacA	92	194	1405	0.00033	3e-18	1e-10
K13889	glutathione transport system substrate-binding protein	193.5	262	1344	0.073	2.8e-16	9.4e-13
K13892	glutathione transport system ATP-binding protein	79	115	684	0.11	4.6e-15	4.8e-12
K13893	microcin C transport system substrate-binding protein	34.5	82.5	695	0.0079	1.2e-16	2.6e-11
K13894	microcin C transport system permease protein	34.5	82.5	695	0.0079	1.1e-16	2.6e-11
K13895	microcin C transport system permease protein	34.5	82.5	695	0.0079	1.1e-16	2.6e-11
K13896	microcin C transport system ATP-binding protein	34.5	82.5	695	0.0078	1.1e-16	2.6e-11
K13918	glucarate dehydratase-related protein	34	78	657	0.013	1.1e-16	1.1e-11
K13926	ribosome-dependent ATPase	25	67	632	8.7e-05	5.3e-19	1.2e-10
K13938	dihydromonapterin reductase / dihydrofolate reductase [EC:1.5.1.- 1.5.1.3]	61.5	144	1255	0.0081	3.9e-17	1e-11
K13979	uncharacterized zinc-type alcohol dehydrogenase-like protein [EC:1.-.-.-]	34	109	697	2.1e-07	2.8e-19	1.5e-08
K14051	cyclic di-GMP phosphodiesterase Gmr [EC:3.1.4.52]	29	66.5	611	0.0047	7.3e-17	4e-11
K14053	outer membrane protein G	29	66.5	611	0.0046	7.2e-17	4e-11
K14054	protein MpaA	65.5	91	658	0.088	1.1e-15	2e-12
K14055	universal stress protein E	51.5	95.5	701	0.0039	1.3e-16	7.9e-11
K14058	tRNA 2-thiocytidine biosynthesis protein TtcA	53	102	804	0.0019	8.3e-17	1.5e-10
K14059	integrase	630.5	1015	2185	5.1e-08	3.4e-18	1.7e-07
K14060	putative DNA-invertase from lambdoid prophage Rac	19	70	1172	1.5e-07	4.4e-21	1.3e-09
K14061	universal stress protein F	51.5	95	703	0.014	5.2e-16	3.8e-11
K14062	outer membrane protein N	47	86.5	721	0.039	6.2e-15	5e-11
K14064	universal stress protein C	34	78	657	0.013	1.1e-16	1.1e-11
K14065	universal stress protein D	9	35	586	1.7e-07	4.8e-21	1.3e-09
K14187	chorismate mutase / prephenate dehydrogenase [EC:5.4.99.5 1.3.1.12]	86	182.5	1401	0.004	1.2e-16	7.7e-11
K14261	alanine-synthesizing transaminase [EC:2.6.1.-]	35	84.5	657	0.015	1.2e-16	9.5e-12
K14287	methionine aminotransferase [EC:2.6.1.-]	35	84	698	0.01	1.4e-16	2e-11
K14347	solute carrier family 10 (sodium/bile acid cotransporter), member 7	9	35	586	1.8e-07	5e-21	1.3e-09
K14348	GntR family transcriptional regulator, L-lactate dehydrogenase operon regulator	34.5	82.5	695	0.0078	1.1e-16	2.6e-11
K14393	cation/acetate symporter	47	85.5	779	0.0073	1.1e-15	1.8e-10
K14414	transcriptional regulatory protein RtcR	20.5	61	630	2.1e-05	1.1e-19	1.7e-10
K14415	tRNA-splicing ligase RtcB [EC:6.5.1.3]	37	74.5	629	6.6e-06	7.1e-19	1.9e-09
K14588	blue copper oxidase	37	79.5	700	0.02	4.8e-16	1.9e-11
K14591	protein AroM	66.5	110.5	704	0.036	5.1e-16	6.7e-12
K14744	putative Rz endopeptidase from lambdoid prophage DLP12 [EC:3.4.-.-]	61	204.5	1823	0.00013	4.7e-19	7e-11
K14762	ribosome-associated protein	34	78	657	0.013	1.1e-16	1.1e-11
K14977	ureidoglycine aminohydrolase [EC:3.5.3.-]	34.5	85	610	9.6e-06	2.8e-18	3.5e-09
