# Supplementary material for: Parasites and diet as main drivers of the Malagasy gut microbiome richness and function
Source: Sci Rep. 2021 Sep 3;11:17630. doi: 10.1038/s41598-021-96967-4 (PMC8417078; doi:10.1038/s41598-021-96967-4)
Supplement: Supplementary file 8 — Supplementary Table S5. [file 41598_2021_96967_MOESM8_ESM.xlsx]

## Sheet: Feuil1
Suppl. Table 5: Table summarizing the median abundances (counts) of KO deduced from Picrust analysis and significantly associated with parasites carriage. p-values were computed using a post hoc Dunn's test corrected for multiple group comparisons with Holm's methods.
		Median (counts)						p-values (Dunn's post-hoc test adjusted with Holms correction)
KO	Annotation	0	1	2	3	4	>4	0vs1	0vs2	0vs3	0vs4	0vs>4	1vs2	1vs3	1vs4	1vs>4	2vs3	2vs4	2vs>4	3vs4	3vs>4	4vs>4
K09988	hypothetical protein	454	356	252	284.5	166	212.5	0.27	0.0038	0.072	7.9e-05	0.0038	0.024	0.28	0.0004	0.024	0.42	0.1	0.67	0.036	0.3	0.27
K02783	PTS system, glucitol/sorbitol-specific IIC component	768	386	391.5	304.5	173	201	0.0028	0.0087	0.0022	4.5e-06	0.00016	0.91	0.38	0.0088	0.12	0.38	0.011	0.12	0.15	0.53	0.38
K02781	PTS system, glucitol/sorbitol-specific IIA component [EC:2.7.1.69]	682	258	267.5	254	152	199.5	0.0015	0.0024	0.00052	1.7e-06	5.4e-05	0.88	0.28	0.007	0.093	0.36	0.016	0.15	0.21	0.61	0.41
K02775	PTS system, galactitol-specific IIC component	1128	643	577	648	341	459	0.0032	0.002	0.002	8.5e-07	8.8e-06	0.56	0.35	0.0021	0.014	0.6	0.014	0.076	0.076	0.27	0.55
K01629	rhamnulose-1-phosphate aldolase [EC:4.1.2.19]	725	541	426.5	362	363	379.5	0.074	0.0018	0.00011	3.9e-05	3.9e-05	0.094	0.0057	0.0018	0.0018	0.22	0.11	0.12	0.76	0.81	0.88
K06313	spore germination protein	5	20	64.5	98.5	97	96	0.011	6e-06	1.1e-06	1.7e-06	1.1e-06	0.0098	0.00093	0.0012	0.00062	0.29	0.29	0.27	0.96	0.96	0.96
K02591	nitrogenase molybdenum-iron protein beta chain [EC:1.18.6.1]	57	91	190.5	251.5	215	212.5	0.12	0.0013	0.00054	0.00054	0.00054	0.035	0.0076	0.0097	0.0097	0.45	0.46	0.47	0.98	0.98	0.98
K07090	None	3108	3664	4029.5	4497.5	4248	4060	0.077	0.0019	0.00056	6.2e-05	0.0019	0.092	0.018	0.0019	0.058	0.35	0.092	0.56	0.53	0.69	0.35
K04749	anti-sigma B factor antagonist	44	89	165.5	201.5	124	167.5	0.026	1.2e-05	8.1e-06	0.0013	1.2e-05	0.0062	0.0013	0.088	0.003	0.42	0.79	0.51	0.37	0.82	0.43
K02601	transcriptional antiterminator NusG	2712	2900	3105	3417	3383	3349.5	0.081	0.0024	0.00019	9.1e-06	1.7e-06	0.081	0.0071	0.00032	6.2e-05	0.25	0.042	0.017	0.4	0.28	0.82
K07067	DNA integrity scanning protein	45	88	165.5	197	146	165	0.028	1.9e-05	9.8e-06	0.00068	2.9e-05	0.0058	0.0014	0.052	0.0058	0.45	0.88	0.69	0.45	0.73	0.69
K02587	nitrogenase molybdenum-cofactor synthesis protein NifE	55	72	153	223	202	205.5	0.21	0.0015	0.00046	0.00047	0.00046	0.018	0.0033	0.004	0.0033	0.38	0.38	0.38	0.99	0.99	0.99
K02669	twitching motility protein PilT	943	1073	1163.5	1560.5	1461	1454	0.22	0.026	0.00044	0.00044	0.002	0.19	0.0022	0.0022	0.012	0.075	0.075	0.19	0.9	0.68	0.65
K06423	small acid-soluble spore protein F (minor alpha/beta-type SASP)	5	20	64.5	98.5	97	96	0.0097	4.9e-06	1e-06	1.6e-06	9.7e-07	0.0093	0.00097	0.0013	0.00063	0.3	0.3	0.28	0.96	0.96	0.96
K12511	tight adherence protein C	55	133	222	287	245	246.5	0.0029	2.4e-05	7.3e-07	7.9e-05	1e-06	0.084	0.0026	0.077	0.004	0.16	0.66	0.21	0.44	0.86	0.52
K03090	RNA polymerase sigma-B factor	45	87	168	224.5	151	193.5	0.043	2.7e-05	3.9e-06	0.00083	1.2e-05	0.0059	0.00045	0.049	0.0014	0.28	0.9	0.41	0.3	0.8	0.41
K09903	uridylate kinase [EC:2.7.4.22]	2484	2628	2711.5	2836.5	2905	2792	0.14	0.035	0.0027	4.4e-06	0.00085	0.29	0.037	8.2e-05	0.012	0.21	0.0027	0.11	0.11	0.69	0.2
K00773	queuine tRNA-ribosyltransferase [EC:2.4.2.29]	2409	2623	2623.5	2829.5	2863	2786	0.1	0.04	0.0016	6.4e-06	0.00059	0.47	0.036	0.00024	0.014	0.14	0.0027	0.079	0.15	0.76	0.24
K02863	large subunit ribosomal protein L1	2396	2588	2648.5	2824.5	2873	2769	0.14	0.032	0.0027	4.7e-06	0.002	0.29	0.034	0.0001	0.028	0.2	0.0032	0.16	0.14	0.88	0.15
K02860	16S rRNA processing protein RimM	2465	2653	2707	2827.5	2880	2818	0.086	0.049	0.0047	2.1e-05	0.0013	0.62	0.095	0.0013	0.042	0.22	0.0059	0.11	0.15	0.69	0.26
K02867	large subunit ribosomal protein L11	2411	2588	2650	2831.5	2877	2777.5	0.13	0.035	0.0028	4.2e-06	0.0025	0.31	0.042	8.9e-05	0.033	0.21	0.0028	0.17	0.11	0.88	0.13
K02316	DNA primase [EC:2.7.7.-]	2408	2614	2696	2822.5	2899	2791.5	0.059	0.022	0.0016	9.5e-07	0.00016	0.46	0.059	0.00012	0.011	0.21	0.0016	0.059	0.079	0.55	0.21
K02313	chromosomal replication initiator protein	2483	2624	2715	2833	2892	2793.5	0.13	0.034	0.003	5.8e-06	0.0011	0.3	0.036	0.00012	0.016	0.2	0.0035	0.13	0.13	0.75	0.19
K06415	stage V sporulation protein R	11	25	84.5	102.5	120	98	0.042	4.6e-06	4.6e-06	4.6e-06	4.6e-06	0.0012	0.00088	0.00056	0.0006	0.6	0.45	0.55	0.87	0.91	0.9
K06941	ribosomal RNA large subunit methyltransferase N [EC:2.1.1.-]	2449	2627	2799.5	2854	2994	2845.5	0.18	0.0093	0.0054	1.3e-06	0.0054	0.079	0.041	1.2e-05	0.034	0.52	0.0054	0.48	0.049	0.92	0.056
K06942	None	2480	2653	2736.5	2832	2907	2818	0.11	0.052	0.0061	2.4e-05	0.0015	0.51	0.11	0.00083	0.031	0.26	0.0061	0.11	0.12	0.62	0.26
K01493	dCMP deaminase [EC:3.5.4.12]	2223	2487	2602	2717.5	2804	2676.5	0.14	0.036	0.0099	1.3e-05	0.0021	0.34	0.11	0.00028	0.028	0.37	0.0073	0.16	0.095	0.58	0.19
K01866	tyrosyl-tRNA synthetase [EC:6.1.1.1]	2511	2629	2729.5	2837	2912	2792.5	0.37	0.049	0.013	1.4e-05	0.0046	0.15	0.044	1.9e-05	0.013	0.37	0.0046	0.2	0.064	0.69	0.14
K01867	tryptophanyl-tRNA synthetase [EC:6.1.1.2]	2598	2655	2752.5	2845.5	2918	2838.5	0.22	0.018	0.0038	6.4e-06	0.0019	0.12	0.019	3.3e-05	0.0098	0.3	0.0071	0.21	0.12	0.8	0.17
K01868	threonyl-tRNA synthetase [EC:6.1.1.3]	2507	2670	2761	2865.5	2935	2810.5	0.17	0.02	0.0037	7.9e-06	0.002	0.19	0.037	0.00013	0.02	0.28	0.0076	0.19	0.14	0.82	0.18
K01869	leucyl-tRNA synthetase [EC:6.1.1.4]	2484	2623	2708	2836.5	2902	2786	0.13	0.041	0.0027	4.2e-06	0.00089	0.37	0.041	9.4e-05	0.014	0.18	0.0025	0.1	0.1	0.69	0.18
K02888	large subunit ribosomal protein L21	2369	2577	2648.5	2831	2883	2774.5	0.12	0.036	0.0031	4.9e-06	0.0026	0.36	0.054	0.00014	0.036	0.22	0.0031	0.17	0.11	0.86	0.13
K02884	large subunit ribosomal protein L19	2484	2628	2711.5	2836.5	2905	2792	0.14	0.035	0.0027	4.4e-06	0.00085	0.29	0.037	8.2e-05	0.012	0.21	0.0027	0.11	0.11	0.69	0.2
K02886	large subunit ribosomal protein L2	2484	2628	2711.5	2836.5	2905	2792	0.14	0.035	0.0027	4.4e-06	0.00085	0.29	0.037	8.2e-05	0.012	0.21	0.0027	0.11	0.11	0.69	0.2
K02338	DNA polymerase III subunit beta [EC:2.7.7.7]	2488	2634	2701	2837.5	2911	2794.5	0.1	0.033	0.0028	4e-06	0.00061	0.36	0.049	0.00013	0.013	0.21	0.0028	0.1	0.1	0.65	0.21
K02335	DNA polymerase I [EC:2.7.7.7]	2489	2649	2732	2830.5	2931	2802.5	0.13	0.026	0.0037	2.1e-06	0.0011	0.28	0.059	5.5e-05	0.018	0.28	0.0028	0.14	0.072	0.66	0.14
K03685	ribonuclease III [EC:3.1.26.3]	2477	2628	2708.5	2829.5	2887	2780.5	0.15	0.033	0.0024	9.2e-06	0.001	0.31	0.033	0.00018	0.014	0.18	0.0044	0.13	0.15	0.78	0.22
K02652	type IV pilus assembly protein PilB	218	358	574.5	624.5	739	618.5	0.074	0.00013	2.7e-05	2.7e-05	2.7e-05	0.0099	0.0012	0.0013	0.0009	0.32	0.32	0.32	0.99	0.99	0.99
K02355	elongation factor EF-G [EC:3.6.5.3]	4279	4610	4786	4907.5	5294	5202.5	0.1	0.021	0.0068	1e-05	0.0002	0.31	0.091	0.0002	0.0053	0.39	0.0068	0.069	0.09	0.33	0.39
K02357	elongation factor EF-Ts	2410	2588	2649.5	2830.5	2877	2776.5	0.12	0.028	0.0027	2.9e-06	0.0019	0.31	0.043	9.2e-05	0.028	0.22	0.0027	0.17	0.11	0.87	0.13
K06187	recombination protein RecR	2489	2660	2740	2840	2944	2819.5	0.093	0.054	0.0075	1.6e-05	0.0015	0.59	0.12	0.00095	0.043	0.28	0.0054	0.11	0.11	0.59	0.24
K00858	NAD+ kinase [EC:2.7.1.23]	2479	2628	2710.5	2836	2905	2791.5	0.12	0.034	0.0027	4e-06	0.00073	0.31	0.037	9.4e-05	0.012	0.2	0.0027	0.11	0.11	0.69	0.2
K00859	dephospho-CoA kinase [EC:2.7.1.24]	2435	2610	2698.5	2826	2882	2778	0.12	0.046	0.0024	3.5e-06	0.00099	0.44	0.046	9.3e-05	0.017	0.16	0.0018	0.097	0.1	0.74	0.16
K02986	small subunit ribosomal protein S4	2483	2625	2711	2837	2914	2792.5	0.21	0.046	0.0059	3.9e-06	0.0018	0.25	0.045	2.6e-05	0.011	0.25	0.002	0.13	0.071	0.67	0.15
K02982	small subunit ribosomal protein S3	2433	2622	2700.5	2820.5	2872	2787	0.13	0.047	0.0036	6.5e-06	0.00087	0.38	0.053	0.00014	0.013	0.21	0.0033	0.098	0.1	0.63	0.21
K07462	single-stranded-DNA-specific exonuclease [EC:3.1.-.-]	2325	2573	2628	2744.5	2872	2763	0.072	0.04	0.0053	1.5e-06	0.00029	0.51	0.098	0.00011	0.012	0.28	0.0014	0.057	0.056	0.43	0.22
K03977	GTP-binding protein	2379	2588	2702	2829.5	2885	2776	0.1	0.012	0.00094	1.2e-06	0.00076	0.2	0.023	6.2e-05	0.017	0.2	0.004	0.18	0.13	0.9	0.15
K02967	small subunit ribosomal protein S2	2476	2624	2708	2830	2886	2792	0.11	0.022	0.0017	3.4e-06	0.00046	0.28	0.031	0.00012	0.01	0.21	0.0038	0.11	0.12	0.7	0.22
K03702	excinuclease ABC subunit B	2484	2628	2711.5	2836.5	2905	2792	0.14	0.035	0.0027	4.3e-06	0.00084	0.29	0.037	8.2e-05	0.012	0.21	0.0027	0.11	0.11	0.69	0.2
K00099	1-deoxy-D-xylulose-5-phosphate reductoisomerase [EC:1.1.1.267]	2055	2481	2562.5	2652	2751	2651.5	0.079	0.0044	0.0025	1.9e-05	0.0014	0.15	0.065	0.0012	0.041	0.51	0.041	0.39	0.19	0.83	0.26
K02948	small subunit ribosomal protein S11	2482	2625	2710.5	2836.5	2898	2792	0.1	0.027	0.0023	2.9e-06	0.00054	0.31	0.039	0.0001	0.012	0.2	0.0029	0.1	0.1	0.68	0.2
K02926	large subunit ribosomal protein L4	2476	2624	2708	2830	2886	2792	0.11	0.022	0.0017	3.4e-06	0.00046	0.28	0.031	0.00012	0.01	0.21	0.0038	0.11	0.12	0.71	0.22
K03526	(E)-4-hydroxy-3-methylbut-2-enyl-diphosphate synthase [EC:1.17.7.1]	2043	2342	2390	2618	2679	2597.5	0.13	0.011	0.00051	2.7e-05	0.00056	0.18	0.011	0.00051	0.013	0.18	0.02	0.2	0.36	0.92	0.33
K02909	large subunit ribosomal protein L31	2580	2673	2757.5	2843	2919	2834	0.18	0.04	0.0045	6.9e-06	0.0023	0.26	0.04	6.9e-05	0.018	0.24	0.0035	0.16	0.1	0.75	0.16
K02904	large subunit ribosomal protein L29	2293	2535	2603.5	2780.5	2848	2716	0.094	0.042	0.0025	2.2e-05	0.0019	0.51	0.055	0.001	0.042	0.18	0.007	0.15	0.18	0.89	0.22
K02906	large subunit ribosomal protein L3	2480	2653	2735	2832	2907	2818	0.11	0.051	0.006	2.3e-05	0.0015	0.51	0.11	0.00082	0.031	0.26	0.006	0.11	0.12	0.62	0.26
K02907	large subunit ribosomal protein L30	2307	2524	2594.5	2797	2831	2707.5	0.13	0.045	0.0048	1.8e-05	0.006	0.35	0.053	0.00042	0.071	0.22	0.0068	0.27	0.16	0.89	0.13
K01923	phosphoribosylaminoimidazole-succinocarboxamide synthase [EC:6.3.2.6]	2412	2555	2653.5	2753.5	2820	2748.5	0.093	0.015	0.0028	7.9e-05	0.0005	0.28	0.061	0.0022	0.014	0.33	0.035	0.13	0.28	0.57	0.53
K01925	UDP-N-acetylmuramoylalanine--D-glutamate ligase [EC:6.3.2.9]	2483	2673	2741.5	2883	2959	2824	0.048	0.016	0.0049	3.7e-06	0.0015	0.47	0.16	0.00076	0.069	0.41	0.0064	0.22	0.087	0.71	0.16
K01924	UDP-N-acetylmuramate--alanine ligase [EC:6.3.2.8]	2478	2623	2708	2836	2904	2784	0.098	0.035	0.002	2.8e-06	0.00058	0.41	0.042	0.00012	0.015	0.18	0.002	0.097	0.1	0.71	0.18
K02528	16S rRNA (adenine1518-N6/adenine1519-N6)-dimethyltransferase [EC:2.1.1.182]	2425	2639	2716.5	2822	2901	2816	0.099	0.043	0.012	2.6e-05	0.00063	0.43	0.13	0.00063	0.014	0.39	0.0096	0.09	0.099	0.39	0.39
K06317	inhibitor of the pro-sigma K processing machinery	26	52	110.5	123.5	139	122	0.21	8.8e-05	0.00024	6e-05	8.8e-05	0.001	0.0026	0.00028	0.00077	0.74	0.39	0.59	0.59	0.74	0.74
K01056	peptidyl-tRNA hydrolase, PTH1 family [EC:3.1.1.29]	2484	2630	2712	2836.5	2905	2792	0.14	0.036	0.0027	4.2e-06	0.00084	0.29	0.037	7.9e-05	0.011	0.21	0.0027	0.11	0.11	0.68	0.2
K03106	signal recognition particle subunit SRP54	2484	2628	2711.5	2836.5	2905	2792	0.14	0.035	0.0027	4.3e-06	0.00084	0.29	0.037	8.2e-05	0.012	0.21	0.0027	0.11	0.11	0.69	0.2
K02563	UDP-N-acetylglucosamine--N-acetylmuramyl-(pentapeptide) pyrophosphoryl-undecaprenol N-acetylglucosamine transferase [EC:2.4.1.227]	2482	2636	2715.5	2837	2912	2794.5	0.1	0.034	0.0024	3.5e-06	0.00063	0.37	0.045	0.00012	0.014	0.19	0.0024	0.1	0.1	0.67	0.19
K00927	phosphoglycerate kinase [EC:2.7.2.3]	2482	2622	2705.5	2836.5	2887	2791	0.11	0.031	0.0024	3.2e-06	0.00087	0.33	0.038	9.9e-05	0.017	0.19	0.0025	0.11	0.11	0.75	0.17
K01890	phenylalanyl-tRNA synthetase beta chain [EC:6.1.1.20]	2481	2625	2710.5	2833.5	2904	2792	0.11	0.024	0.0022	2.9e-06	0.0005	0.28	0.036	9.2e-05	0.011	0.21	0.0032	0.11	0.11	0.68	0.21
K07391	magnesium chelatase family protein	2010	2387	2389	2590	2726	2600	0.091	0.012	0.0006	1.8e-06	0.00057	0.21	0.018	0.00011	0.016	0.17	0.0052	0.17	0.17	0.94	0.17
K00962	polyribonucleotide nucleotidyltransferase [EC:2.7.7.8]	2299	2560	2666.5	2712.5	2836	2721.5	0.17	0.0097	0.0089	5e-06	0.0064	0.083	0.063	5.7e-05	0.043	0.63	0.012	0.53	0.069	0.87	0.083
K02834	ribosome-binding factor A	2481	2623	2709.5	2834.5	2904	2792	0.1	0.027	0.0021	2.5e-06	0.00051	0.32	0.036	8.6e-05	0.011	0.19	0.0025	0.1	0.1	0.68	0.19
K02835	peptide chain release factor RF-1	2484	2628	2711.5	2836.5	2905	2792	0.14	0.035	0.0027	4.3e-06	0.00084	0.29	0.037	8.2e-05	0.012	0.21	0.0027	0.11	0.11	0.69	0.2
K00761	uracil phosphoribosyltransferase [EC:2.4.2.9]	2424	2633	2695	2813	2897	2796	0.08	0.05	0.0045	4.3e-06	0.00033	0.51	0.079	0.00022	0.01	0.24	0.0023	0.058	0.079	0.48	0.26
K01588	5-(carboxyamino)imidazole ribonucleotide mutase [EC:5.4.99.18]	2466	2619	2704	2833	2890	2790	0.11	0.024	0.002	2.3e-06	0.00061	0.3	0.035	8.1e-05	0.014	0.2	0.0026	0.11	0.11	0.73	0.18
K09764	hypothetical protein	15	29	101.5	112.5	121	105	0.068	8.2e-06	8.2e-06	8.2e-06	8.2e-06	0.0005	0.00058	0.00058	0.00058	0.73	0.73	0.73	0.97	0.99	0.97
K02874	large subunit ribosomal protein L14	2484	2623	2707.5	2836.5	2898	2786	0.13	0.043	0.0027	4.8e-06	0.00097	0.38	0.043	9.7e-05	0.014	0.18	0.0025	0.1	0.11	0.71	0.18
K02871	large subunit ribosomal protein L13	2470	2600	2682.5	2780.5	2870	2771.5	0.13	0.028	0.0039	5e-06	0.00097	0.29	0.056	0.00014	0.017	0.27	0.0039	0.13	0.11	0.66	0.19
K02878	large subunit ribosomal protein L16	2484	2623	2706	2836.5	2888	2791.5	0.14	0.037	0.0026	4.9e-06	0.0012	0.32	0.037	8.6e-05	0.015	0.19	0.0026	0.12	0.12	0.75	0.17
K02879	large subunit ribosomal protein L17	2484	2627	2703.5	2832	2900	2788.5	0.14	0.038	0.0029	5.5e-06	0.001	0.31	0.038	0.0001	0.013	0.2	0.0029	0.11	0.11	0.7	0.2
K07083	None	1	10	30.5	28	65	64	0.0094	0.0003	0.0003	4.7e-05	2.8e-06	0.17	0.088	0.018	0.0024	0.57	0.25	0.09	0.57	0.33	0.65
K01810	glucose-6-phosphate isomerase [EC:5.3.1.9]	2474	2636	2711.5	2836	2905	2792	0.12	0.033	0.0025	5.3e-06	0.00081	0.33	0.037	0.00015	0.015	0.2	0.0034	0.12	0.12	0.73	0.2
K02892	large subunit ribosomal protein L23	2411	2588	2650	2831.5	2877	2777.5	0.13	0.035	0.0028	4.2e-06	0.0026	0.31	0.042	9e-05	0.033	0.22	0.0028	0.17	0.11	0.88	0.13
K02890	large subunit ribosomal protein L22	2484	2628	2711.5	2836.5	2905	2792	0.14	0.035	0.0027	4.3e-06	0.00085	0.29	0.037	8.2e-05	0.012	0.21	0.0027	0.11	0.11	0.69	0.2
K02662	type IV pilus assembly protein PilM	137	248	417	458.5	496	397.5	0.039	3.6e-05	6.8e-06	3.6e-05	3.6e-05	0.0077	0.00057	0.0046	0.0042	0.29	0.56	0.56	0.74	0.73	0.94
K00800	3-phosphoshikimate 1-carboxyvinyltransferase [EC:2.5.1.19]	2482	2619	2683	2848	2906	2800.5	0.071	0.071	0.0023	3.2e-06	0.001	0.78	0.071	0.00032	0.043	0.13	0.0011	0.071	0.092	0.78	0.15
K01870	isoleucyl-tRNA synthetase [EC:6.1.1.5]	2484	2630	2711.5	2836.5	2905	2792	0.14	0.035	0.0028	4.3e-06	0.00084	0.29	0.037	8.1e-05	0.012	0.21	0.0028	0.11	0.11	0.69	0.2
K01873	valyl-tRNA synthetase [EC:6.1.1.9]	2490	2647	2751.5	2864	2933	2802	0.14	0.017	0.0028	4.2e-06	0.0011	0.2	0.035	9.3e-05	0.016	0.26	0.0057	0.18	0.13	0.76	0.18
K01872	alanyl-tRNA synthetase [EC:6.1.1.7]	2408	2544	2604.5	2756	2863	2766	0.14	0.081	0.0014	1e-05	0.00021	0.58	0.021	0.00017	0.0031	0.085	0.0014	0.021	0.17	0.58	0.38
K01875	seryl-tRNA synthetase [EC:6.1.1.11]	2516	2636	2737	2846	2914	2806.5	0.23	0.045	0.006	2.4e-05	0.0032	0.23	0.034	0.00011	0.014	0.23	0.006	0.18	0.15	0.78	0.21
K03695	ATP-dependent Clp protease ATP-binding subunit ClpB	2368	2504	2669	2706	2812	2698	0.24	0.015	0.014	1.9e-05	0.0033	0.086	0.059	0.0001	0.015	0.61	0.015	0.32	0.086	0.65	0.19
K00645	[acyl-carrier-protein] S-malonyltransferase [EC:2.3.1.39]	2301	2593	2715.5	2784.5	2992	2776	0.045	0.0022	0.0009	7.3e-07	0.00013	0.14	0.045	0.00013	0.011	0.44	0.011	0.21	0.11	0.62	0.21
K03595	GTP-binding protein Era	2478	2624	2711.5	2836.5	2905	2792	0.12	0.021	0.0026	2.9e-06	0.00063	0.23	0.034	7e-05	0.011	0.23	0.0036	0.12	0.12	0.68	0.19
K01736	chorismate synthase [EC:4.2.3.5]	2481	2636	2688	2871.5	2938	2804	0.067	0.067	0.0019	2.9e-06	0.0011	0.78	0.067	0.00027	0.043	0.12	0.0012	0.077	0.1	0.8	0.14
K01735	3-dehydroquinate synthase [EC:4.2.3.4]	2315	2522	2567	2731.5	2848	2754.5	0.13	0.039	0.0064	6.7e-06	0.00015	0.34	0.077	0.00015	0.0032	0.32	0.0032	0.039	0.075	0.32	0.34
K03570	rod shape-determining protein MreC	2276	2551	2616	2727	2830	2717	0.082	0.019	0.004	3e-06	0.00035	0.37	0.082	0.00024	0.015	0.33	0.004	0.091	0.082	0.5	0.25
K06296	spore germination protein KB	14	62	97	135	147	136	0.035	0.0019	0.0002	8.7e-05	2e-05	0.15	0.021	0.008	0.0019	0.29	0.15	0.081	0.74	0.58	0.81
K07478	putative ATPase	2594	2684	2771	2926.5	2936	2856	0.15	0.024	0.0017	4.5e-06	0.0017	0.26	0.024	9.4e-05	0.023	0.17	0.0037	0.16	0.15	0.95	0.16
K01520	dUTP pyrophosphatase [EC:3.6.1.23]	2651	2780	2889.5	2950.5	3012	2892	0.093	0.0086	0.0052	8.7e-06	0.00094	0.2	0.093	0.00051	0.025	0.53	0.019	0.25	0.11	0.62	0.24
K00609	aspartate carbamoyltransferase catalytic subunit [EC:2.1.3.2]	2468	2609	2716	2827	2870	2790.5	0.13	0.016	0.0016	3.1e-06	0.00054	0.2	0.024	7.7e-05	0.0094	0.21	0.0051	0.13	0.13	0.74	0.2
K01950	NAD+ synthase (glutamine-hydrolysing) [EC:6.3.5.1]	1855	2300	2371.5	2601	2707	2574	0.13	0.01	0.0011	3.4e-06	0.0011	0.16	0.02	0.00011	0.02	0.23	0.0093	0.23	0.16	0.98	0.16
K03550	holliday junction DNA helicase RuvA [EC:3.6.4.12]	2393	2558	2628.5	2764.5	2853	2772.5	0.097	0.046	0.0022	3.7e-06	0.0002	0.52	0.046	0.00016	0.006	0.15	0.0017	0.042	0.1	0.52	0.3
K01775	alanine racemase [EC:5.1.1.1]	2717	2854	2951.5	3030	3121	3055	0.087	0.032	0.003	4.6e-05	0.00094	0.45	0.069	0.0015	0.02	0.23	0.015	0.098	0.23	0.65	0.41
K01756	adenylosuccinate lyase [EC:4.3.2.2]	2483	2667	2703.5	2878	2943	2834.5	0.09	0.13	0.0048	1.6e-05	0.00075	0.84	0.1	0.00075	0.029	0.1	0.00075	0.029	0.11	0.63	0.26
K03073	preprotein translocase subunit SecE	2390	2596	2641.5	2817.5	2848	2739.5	0.11	0.029	0.0013	1.4e-05	0.001	0.39	0.029	0.00054	0.023	0.15	0.0069	0.13	0.22	0.9	0.25
K03070	preprotein translocase subunit SecA	2486	2655	2742.5	2842.5	2917	2801.5	0.088	0.024	0.004	8.4e-06	0.0005	0.38	0.084	0.00047	0.017	0.28	0.0064	0.1	0.11	0.57	0.28
K02600	N utilization substance protein A	2482	2623	2706	2836.5	2887	2791.5	0.11	0.031	0.0024	3.2e-06	0.00083	0.33	0.038	0.0001	0.016	0.19	0.0026	0.11	0.11	0.75	0.18
K02933	large subunit ribosomal protein L6	2479	2623	2706	2830	2878	2791.5	0.14	0.032	0.0025	5.5e-06	0.00096	0.3	0.032	0.0001	0.013	0.19	0.0031	0.13	0.14	0.76	0.19
K02935	large subunit ribosomal protein L7/L12	2411	2588	2650	2831.5	2877	2777.5	0.13	0.035	0.0028	4.2e-06	0.0025	0.31	0.042	9.1e-05	0.033	0.22	0.0028	0.17	0.11	0.88	0.13
K02939	large subunit ribosomal protein L9	2484	2626	2711.5	2836.5	2904	2792	0.14	0.034	0.0027	4e-06	0.00078	0.29	0.038	7.9e-05	0.011	0.22	0.0027	0.11	0.11	0.67	0.2
K01000	phospho-N-acetylmuramoyl-pentapeptide-transferase [EC:2.7.8.13]	2474	2647	2753.5	2865	2937	2803.5	0.19	0.03	0.0053	1.7e-05	0.0031	0.19	0.03	0.00012	0.019	0.27	0.0083	0.19	0.16	0.83	0.19
K04066	primosomal protein N' (replication factor Y) (superfamily II helicase) [EC:3.6.1.-]	2398	2520	2578	2753.5	2849	2731	0.17	0.049	0.0012	0.00011	0.00073	0.39	0.013	0.00085	0.0061	0.11	0.013	0.059	0.39	0.78	0.53
K01937	CTP synthase [EC:6.3.4.2]	2518	2640	2719	2828.5	2901	2834	0.2	0.036	0.0025	1.1e-05	0.00028	0.23	0.021	8.5e-05	0.0025	0.2	0.0038	0.054	0.16	0.53	0.34
K01933	phosphoribosylformylglycinamidine cyclo-ligase [EC:6.3.3.1]	2430	2572	2678	2804.5	2907	2771	0.14	0.015	0.00075	7.1e-06	0.00021	0.2	0.013	0.00016	0.0046	0.17	0.0069	0.091	0.2	0.72	0.33
K02838	ribosome recycling factor	2484	2628	2711.5	2836.5	2905	2792	0.14	0.03	0.0032	4.1e-06	0.00082	0.26	0.037	8.1e-05	0.012	0.23	0.0032	0.12	0.12	0.68	0.2
K04562	flagellar biosynthesis protein FlhG	48	153	245	274.5	304	282	0.02	0.00045	0.00054	0.00032	0.00013	0.12	0.091	0.039	0.02	0.73	0.5	0.37	0.73	0.68	0.86
K03110	fused signal recognition particle receptor	2434	2623	2710.5	2836.5	2905	2792	0.097	0.024	0.0021	2.4e-06	0.0005	0.3	0.038	8.9e-05	0.012	0.21	0.0028	0.097	0.097	0.68	0.2
K00919	4-diphosphocytidyl-2-C-methyl-D-erythritol kinase [EC:2.7.1.148]	2387	2546	2683.5	2824	2869	2781	0.13	0.015	0.0014	2.7e-06	0.00057	0.21	0.024	8e-05	0.011	0.21	0.005	0.14	0.14	0.77	0.2
K03177	tRNA pseudouridine55 synthase [EC:5.4.99.25]	2483	2654	2713.5	2837	2941	2818.5	0.098	0.049	0.006	1.3e-05	0.0019	0.58	0.11	0.00072	0.049	0.26	0.0052	0.12	0.11	0.67	0.2
K01883	cysteinyl-tRNA synthetase [EC:6.1.1.16]	2482	2625	2710.5	2837.5	2905	2792	0.1	0.024	0.0023	2.6e-06	0.00052	0.3	0.04	9.3e-05	0.012	0.22	0.0029	0.1	0.1	0.67	0.2
K01889	phenylalanyl-tRNA synthetase alpha chain [EC:6.1.1.20]	2482	2626	2711.5	2837.5	2905	2792	0.1	0.025	0.0023	2.9e-06	0.00057	0.3	0.038	9.6e-05	0.012	0.21	0.0029	0.1	0.1	0.69	0.2
K00939	adenylate kinase [EC:2.7.4.3]	2491	2629	2729	2836.5	2905	2800	0.19	0.027	0.0062	1e-05	0.0015	0.19	0.039	8.7e-05	0.011	0.31	0.0066	0.18	0.12	0.67	0.19
K03629	DNA replication and repair protein RecF	2434	2588	2699.5	2833	2900	2783	0.096	0.04	0.0023	2.7e-06	0.00062	0.42	0.049	0.0001	0.014	0.18	0.0021	0.091	0.096	0.66	0.18
K00954	pantetheine-phosphate adenylyltransferase [EC:2.7.7.3]	2369	2558	2640.5	2831.5	2874	2776.5	0.078	0.02	0.0014	1.2e-06	0.0009	0.33	0.041	9.2e-05	0.027	0.2	0.0024	0.15	0.1	0.87	0.13
K03601	exodeoxyribonuclease VII large subunit [EC:3.1.11.6]	2473	2624	2708	2829	2886	2791.5	0.11	0.024	0.0017	3.6e-06	0.00045	0.3	0.033	0.00013	0.011	0.2	0.0037	0.11	0.13	0.7	0.22
K03602	exodeoxyribonuclease VII small subunit [EC:3.1.11.6]	2411	2581	2623	2828	2876	2775	0.13	0.044	0.003	4.5e-06	0.0027	0.36	0.044	9.8e-05	0.04	0.19	0.0027	0.16	0.11	0.91	0.13
K09710	ribosome-associated protein	2355	2575	2638.5	2829.5	2873	2756.5	0.074	0.036	0.0018	7e-06	0.0012	0.49	0.053	0.00052	0.037	0.18	0.0045	0.15	0.16	0.88	0.18
K06384	stage II sporulation protein M	24	45	102.5	120	148	126.5	0.14	0.00065	7.5e-05	7.5e-05	7.5e-05	0.015	0.0014	0.0014	0.0014	0.3	0.29	0.3	0.97	0.97	0.97
K06925	UPF0079 ATP-binding protein	2435	2623	2704.5	2828.5	2886	2779.5	0.13	0.027	0.0018	3e-06	0.001	0.3	0.028	8.7e-05	0.019	0.17	0.0028	0.13	0.13	0.84	0.16
K03664	SsrA-binding protein	2482	2623	2708	2836.5	2904	2785	0.1	0.036	0.0021	3e-06	0.00064	0.39	0.042	0.00011	0.014	0.18	0.0021	0.1	0.1	0.7	0.18
K02990	small subunit ribosomal protein S6	2439	2563	2634	2794	2853	2750	0.15	0.037	0.003	7.4e-06	0.00052	0.31	0.035	0.00012	0.0068	0.19	0.0033	0.078	0.14	0.63	0.26
K00528	ferredoxin--NADP+ reductase [EC:1.18.1.2]	1851	2210	2323	2373	2432	2509.5	0.035	0.00074	0.00035	9.9e-05	9.9e-05	0.095	0.032	0.01	0.01	0.51	0.26	0.3	0.71	0.77	0.88
K02691	photosystem I subunit VII	11	23	34.5	49.5	33	78.5	0.31	0.012	0.0023	0.014	6.5e-06	0.05	0.011	0.055	1.7e-05	0.32	0.69	0.014	0.61	0.21	0.075
K06208	chorismate mutase [EC:5.4.99.5]	3	14	81	77.5	110	130.5	0.015	1e-06	1.6e-06	7.4e-07	1.5e-08	0.0013	0.0012	0.00037	1e-05	0.61	0.37	0.12	0.66	0.41	0.65
K03409	chemotaxis protein CheX	5	17	77.5	109.5	140	175.5	0.0071	2.8e-06	4.1e-07	7e-07	6.6e-09	0.0088	0.00075	0.0011	1.8e-05	0.27	0.27	0.053	0.97	0.53	0.53
K02241	competence protein ComFB	4	23	83.5	98.5	150	155	0.013	1.1e-05	1.2e-06	3.7e-08	3.7e-08	0.013	0.00097	4.4e-05	4.5e-05	0.28	0.053	0.07	0.47	0.56	0.83
K06436	spore coat assemly protein	17	36	83	73.5	93	99.5	0.035	1.6e-05	3.6e-05	3.4e-05	1.3e-05	0.0037	0.0052	0.0039	0.0011	0.81	0.73	0.55	0.83	0.81	0.83
K06285	transcription attenuation protein (tryptophan RNA-binding attenuator protein)	2	13	60.5	68	54	81.5	0.0082	4e-07	5.4e-07	3.3e-06	4e-07	0.0011	0.00096	0.0029	0.00045	0.68	0.81	0.55	0.86	0.86	0.83
K07723	CopG family transcriptional regulator	9	20	74	92	74	92	0.23	5.6e-05	5.6e-05	0.00012	5.6e-05	0.00039	0.00048	0.0011	0.00044	0.8	0.82	0.8	0.96	0.96	0.96
K00170	pyruvate ferredoxin oxidoreductase, beta subunit [EC:1.2.7.1]	117	183	265.5	246	290	291.5	0.04	0.00018	0.00027	0.00024	1.5e-05	0.019	0.022	0.019	0.0011	0.77	0.64	0.27	0.82	0.53	0.64
K04076	Lon-like ATP-dependent protease [EC:3.4.21.-]	8	20	62	69	73	83.5	0.018	2e-06	2.6e-06	2.6e-06	2e-06	0.0014	0.0014	0.0012	0.00056	0.7	0.57	0.55	0.88	0.88	0.96
K12506	2-C-methyl-D-erythritol 4-phosphate cytidylyltransferase / 2-C-methyl-D-erythritol 2,4-cyclodiphosphate synthase [EC:2.7.7.60 4.6.1.12]	104	136	280.5	332	335	395	0.52	0.0011	0.0011	3.8e-05	1.7e-05	0.0011	0.0017	3.9e-05	1.7e-05	0.68	0.16	0.13	0.37	0.34	0.94
K09005	hypothetical protein	33	49	81.5	132	74	196	0.071	0.0017	7.4e-05	0.0049	8.9e-07	0.078	0.0047	0.11	7.4e-05	0.18	0.83	0.023	0.34	0.37	0.078
K01076	None	5	23	62.5	99	97	104.5	0.0065	8.2e-06	9e-07	1.4e-06	5.6e-07	0.021	0.0015	0.0019	0.00073	0.24	0.24	0.19	0.96	0.95	0.95
K09729	hypothetical protein	8	20	52.5	72	54	83	0.014	1.6e-05	3.9e-06	1.5e-05	2.3e-06	0.015	0.0021	0.0058	0.00094	0.35	0.45	0.25	0.88	0.88	0.84
K01225	cellulose 1,4-beta-cellobiosidase [EC:3.2.1.91]	1	13	47	68	54	81.5	0.0024	6.2e-07	1.7e-07	6.2e-07	1e-07	0.0085	0.0013	0.0031	0.00063	0.36	0.45	0.27	0.9	0.9	0.87
K00183	molybdopterin oxidoreductase, molybdopterin binding subunit [EC:1.2.7.-]	73	101	143.5	204.5	135	331	0.27	0.01	0.0018	0.02	1.4e-05	0.058	0.01	0.083	6.3e-05	0.31	0.81	0.026	0.5	0.27	0.083
K13281	UV DNA damage endonuclease [EC:3.-.-.-]	20	35	75.5	71	86	91.5	0.15	0.00042	0.00086	0.00086	0.00029	0.0068	0.013	0.012	0.0024	0.85	0.83	0.59	0.85	0.8	0.84
K12141	hydrogenase-4 component F [EC:1.-.-.-]	31	78	119	142	127	180.5	0.026	0.00072	0.00027	0.0047	2.6e-05	0.15	0.033	0.25	0.0047	0.45	0.98	0.18	0.52	0.58	0.25
K12140	hydrogenase-4 component E [EC:1.-.-.-]	31	78	119	142	127	180.5	0.026	0.00072	0.00027	0.0047	2.6e-05	0.15	0.033	0.25	0.0047	0.45	0.98	0.18	0.52	0.58	0.25
K04757	anti-sigma B factor [EC:2.7.11.1]	18	32	98.5	123	108	124.5	0.086	2.1e-05	1.4e-05	2.8e-05	9.8e-06	0.0012	0.00054	0.0012	0.00025	0.53	0.58	0.42	0.93	0.91	0.9
K06297	spore germination protein KC	12	33	89.5	104.5	102	116	0.03	1.3e-05	1.3e-05	1.3e-05	3.2e-06	0.0041	0.0025	0.0026	0.00043	0.57	0.57	0.33	0.93	0.78	0.8
K07739	elongator complex protein 3 [EC:2.3.1.48]	33	79	124.5	131	85	176.5	0.048	0.001	0.00032	0.022	4.9e-05	0.093	0.022	0.38	0.0041	0.39	0.65	0.18	0.31	0.64	0.14
K00641	homoserine O-acetyltransferase [EC:2.3.1.31]	11	21	58	88.5	71	94.5	0.018	0.00017	0.00022	0.00073	6.3e-05	0.06	0.052	0.092	0.013	0.73	0.85	0.46	0.85	0.73	0.7
K13655	HTH-type transcriptional regulator / antitoxin for MqsR toxin	33	27	42.5	56	62	83	0.9	0.12	0.036	0.047	0.00043	0.037	0.015	0.026	2.8e-05	0.42	0.49	0.026	0.92	0.19	0.19
K07776	two-component system, OmpR family, response regulator RegX3	107	108	167.5	217.5	186	269.5	0.36	0.0047	0.0029	0.0064	0.00012	0.017	0.0087	0.023	0.00032	0.55	0.71	0.12	0.83	0.42	0.36
K13853	3-deoxy-7-phosphoheptulonate synthase / chorismate mutase [EC:2.5.1.54 5.4.99.5]	17	34	92	103	102	112.5	0.037	2.9e-05	2.9e-05	3.3e-05	6.5e-06	0.0058	0.0035	0.0045	0.00059	0.58	0.58	0.33	0.97	0.75	0.75
K03093	RNA polymerase sigma factor	5	39	178	209	174	252.5	0.0037	2.1e-07	2.1e-07	1.2e-06	1.3e-07	0.0025	0.00098	0.0028	0.00037	0.54	0.66	0.4	0.87	0.87	0.8
K01500	None	11	23	73.5	75	60	84.5	0.017	1.1e-05	3.8e-06	1.4e-05	2.3e-06	0.0072	0.0015	0.0051	0.00066	0.43	0.56	0.32	0.85	0.85	0.8
